# Supplementary material for: Integrated Bioinformatics and Validation Reveal IL1B and Its Related Molecules as Potential Biomarkers in Chronic Spontaneous Urticaria
Source: Front Immunol. 2022 Mar 18;13:850993. doi: 10.3389/fimmu.2022.850993 (PMC8975268; doi:10.3389/fimmu.2022.850993)
Supplement: Supplementary Table S4 — The DEGs of GSE72540 [file Table_4.xlsx]

## Sheet: Sheet1
ID	adj.P.Val	P.Value	t	B	logFC	GENE_SYMBOL	DESCRIPTION
60458	0.000159	7.92e-09	-9.56565	10.2765	-1.9525	XLOC_004598
35178	0.000159	8.48e-09	9.52522	10.2141	3.29904	SOCS3	Homo sapiens suppressor of cytokine signaling 3 (SOCS3), mRNA [NM_003955]
38018	0.000159	1.34e-08	-9.25987	9.79885	-1.24657	AOC4	Homo sapiens AOC3 pseudogene (AOC4), non-coding RNA [NR_002773]
21068	0.000159	1.37e-08	-9.24933	9.78215	-0.930769	COX4I2	Homo sapiens cytochrome c oxidase subunit IV isoform 2 (lung) (COX4I2), nuclear gene encoding mitochondrial protein, mRNA [NM_032609]
11843	0.000159	1.42e-08	-9.2276	9.74767	-0.850736	NPDC1	Homo sapiens neural proliferation, differentiation and control, 1 (NPDC1), mRNA [NM_015392]
40353	0.000159	1.84e-08	-9.08	9.51166	-2.12103	MIR143HG	Homo sapiens MIR143 host gene (non-protein coding) (MIR143HG), non-coding RNA [NR_027180]
30998	0.000159	1.89e-08	-9.06436	9.48647	-1.05471	NRXN2	Homo sapiens neurexin 2 (NRXN2), transcript variant alpha-2, mRNA [NM_138732]
19952	0.000159	2.02e-08	-9.02573	9.42409	-1.30263	XLOC_004598	BROAD Institute lincRNA (XLOC_004598), lincRNA [TCONS_00009539]
31604	0.000168	2.4e-08	-8.93075	9.26982	-1.40013	TCF7L2	transcription factor 7-like 2 (T-cell specific, HMG-box) [Source:HGNC Symbol;Acc:11641] [ENST00000349937]
10369	0.000205	3.25e-08	-8.7602	8.98949	-1.02896	XLOC_l2_004640	BROAD Institute lincRNA (XLOC_l2_004640), lincRNA [TCONS_l2_00008603]
5728	0.00021	3.9e-08	-8.66089	8.8243	-1.26855	HOXB3	Homo sapiens homeobox B3 (HOXB3), mRNA [NM_002146]
15640	0.00021	4.02e-08	-8.64296	8.7943	-2.00159	ATP1B2	Homo sapiens ATPase, Na+/K+ transporting, beta 2 polypeptide (ATP1B2), mRNA [NM_001678]
22388	0.00021	4.34e-08	-8.60107	8.72408	-1.86566		Homo sapiens mRNA; cDNA DKFZp686O248 (from clone DKFZp686O248). [CR627426]
39964	0.000212	4.9e-08	-8.53538	8.61341	-2.47425	CLDN5	Homo sapiens claudin 5 (CLDN5), transcript variant 1, mRNA [NM_001130861]
45606	0.000212	5.05e-08	-8.51911	8.58591	-1.32326	DOCK9	dedicator of cytokinesis 9 [Source:HGNC Symbol;Acc:14132] [ENST00000340449]
33834	0.000235	6.68e-08	-8.36736	8.32745	-1.88747	XLOC_004598	BROAD Institute lincRNA (XLOC_004598), lincRNA [TCONS_00009262]
23728	0.000235	6.79e-08	-8.35838	8.31203	-1.32039	SLC8A1	Homo sapiens solute carrier family 8 (sodium/calcium exchanger), member 1 (SLC8A1), transcript variant A, mRNA [NM_021097]
60996	0.000235	7.73e-08	-8.28852	8.1918	-1.09779	ISYNA1	Homo sapiens inositol-3-phosphate synthase 1 (ISYNA1), transcript variant 1, mRNA [NM_016368]
61122	0.000235	7.89e-08	8.2775	8.17275	1.35265	HSPA8	heat shock 70kDa protein 8 [Source:HGNC Symbol;Acc:5241] [ENST00000532091]
2580	0.000235	9.09e-08	-8.20227	8.04233	-0.907717	HOXA9	Homo sapiens homeobox A9 (HOXA9), mRNA [NM_152739]
60649	0.000235	9.1e-08	-8.20137	8.04075	-1.11052	ARHGEF17	Homo sapiens Rho guanine nucleotide exchange factor (GEF) 17 (ARHGEF17), mRNA [NM_014786]
52813	0.000235	9.32e-08	8.18886	8.01899	1.23095	VMP1	Homo sapiens vacuole membrane protein 1 (VMP1), mRNA [NM_030938]
54763	0.000235	9.53e-08	8.17682	7.99801	2.94607	CCL2	Homo sapiens chemokine (C-C motif) ligand 2 (CCL2), mRNA [NM_002982]
32020	0.000235	9.68e-08	-8.16876	7.98395	-1.32787	NTRK3	Homo sapiens neurotrophic tyrosine kinase, receptor, type 3 (NTRK3), transcript variant 1, mRNA [NM_001012338]
51512	0.000235	1.06e-07	8.11833	7.89578	4.53616	S100A8	Homo sapiens S100 calcium binding protein A8 (S100A8), mRNA [NM_002964]
2824	0.000235	1.08e-07	-8.11231	7.88522	-1.50543	LGI4	Homo sapiens leucine-rich repeat LGI family, member 4 (LGI4), mRNA [NM_139284]
38064	0.000235	1.19e-07	8.05855	7.79075	2.96057	CCL2	Homo sapiens chemokine (C-C motif) ligand 2 (CCL2), mRNA [NM_002982]
54461	0.000235	1.32e-07	-8.00391	7.69429	-2.05983	HOXA5	Homo sapiens homeobox A5 (HOXA5), mRNA [NM_019102]
15820	0.000235	1.35e-07	7.99326	7.67544	2.93967	CCL2	Homo sapiens chemokine (C-C motif) ligand 2 (CCL2), mRNA [NM_002982]
7350	0.000235	1.36e-07	-7.98997	7.66961	-1.79775	XLOC_004598	BROAD Institute lincRNA (XLOC_004598), lincRNA [TCONS_00009262]
61970	0.000235	1.36e-07	-7.98722	7.66473	-2.83316	HOXA6	homeobox A6 [Source:HGNC Symbol;Acc:5107] [ENST00000222728]
18195	0.000235	1.37e-07	-7.98391	7.65886	-1.97656	FOXS1	Homo sapiens forkhead box S1 (FOXS1), mRNA [NM_004118]
46776	0.000235	1.39e-07	7.9782	7.64874	2.95412	CCL2	Homo sapiens chemokine (C-C motif) ligand 2 (CCL2), mRNA [NM_002982]
55396	0.000235	1.43e-07	7.96225	7.62043	0.993744	SNORA41	Homo sapiens small nucleolar RNA, H/ACA box 41 (SNORA41), small nucleolar RNA [NR_002590]
17641	0.000235	1.44e-07	7.9586	7.61395	0.906706	LOC100506714	Homo sapiens uncharacterized LOC100506714 (LOC100506714), transcript variant 1, non-coding RNA [NR_038956]
48972	0.000235	1.44e-07	7.95768	7.61232	4.54393	S100A9	Homo sapiens S100 calcium binding protein A9 (S100A9), mRNA [NM_002965]
2940	0.000235	1.46e-07	7.95033	7.59925	2.90709	CCL2	Homo sapiens chemokine (C-C motif) ligand 2 (CCL2), mRNA [NM_002982]
14841	0.000235	1.51e-07	-7.93532	7.57255	-2.02815	LMOD1	Homo sapiens leiomodin 1 (smooth muscle) (LMOD1), mRNA [NM_012134]
524	0.000235	1.51e-07	7.93326	7.56889	2.91506	CCL2	Homo sapiens chemokine (C-C motif) ligand 2 (CCL2), mRNA [NM_002982]
37859	0.000235	1.52e-07	7.93105	7.56496	0.959818	SEC61G	Homo sapiens Sec61 gamma subunit (SEC61G), transcript variant 1, mRNA [NM_014302]
21490	0.000235	1.6e-07	-7.90286	7.51469	-0.886949	ASB3	Homo sapiens ankyrin repeat and SOCS box containing 3 (ASB3), transcript variant 1, mRNA [NM_016115]
457	0.000235	1.61e-07	7.8999	7.50941	2.89733	CCL2	Homo sapiens chemokine (C-C motif) ligand 2 (CCL2), mRNA [NM_002982]
11235	0.000235	1.63e-07	-7.8956	7.50173	-2.432	HOXA6	Homo sapiens homeobox A6 (HOXA6), mRNA [NM_024014]
34086	0.000235	1.64e-07	7.89128	7.49402	2.89571	CCL2	Homo sapiens chemokine (C-C motif) ligand 2 (CCL2), mRNA [NM_002982]
60858	0.000235	1.68e-07	7.87871	7.47155	2.95934	CCL2	Homo sapiens chemokine (C-C motif) ligand 2 (CCL2), mRNA [NM_002982]
29286	0.00024	1.75e-07	-7.8569	7.4325	-1.28272	XLOC_004598	BROAD Institute lincRNA (XLOC_004598), lincRNA [TCONS_00009539]
16044	0.000248	1.89e-07	-7.81735	7.3615	-0.904308	LOC100506299	PREDICTED: Homo sapiens hypothetical LOC100506299 (LOC100506299), miscRNA [XR_108388]
11471	0.000248	1.91e-07	-7.81182	7.35155	-1.16436	HOXD9	Homo sapiens homeobox D9 (HOXD9), mRNA [NM_014213]
4979	0.000248	1.93e-07	7.80587	7.34084	2.88164	CCL2	Homo sapiens chemokine (C-C motif) ligand 2 (CCL2), mRNA [NM_002982]
40297	0.000253	2.04e-07	7.77851	7.29155	1.08622	TCEB3	Homo sapiens transcription elongation factor B (SIII), polypeptide 3 (110kDa, elongin A) (TCEB3), mRNA [NM_003198]
37352	0.000253	2.07e-07	-7.77019	7.27654	-1.4799	MIR143HG	Homo sapiens MIR143 host gene (non-protein coding) (MIR143HG), non-coding RNA [NR_027180]
24349	0.000253	2.12e-07	-7.75865	7.25569	-0.913301	NLRP1	Homo sapiens NLR family, pyrin domain containing 1 (NLRP1), transcript variant 1, mRNA [NM_033004]
16015	0.000253	2.13e-07	7.75546	7.24992	0.718469	SH3GLB1	Homo sapiens SH3-domain GRB2-like endophilin B1 (SH3GLB1), transcript variant 2, mRNA [NM_001206651]
6248	0.000257	2.23e-07	-7.73292	7.20915	-0.850777		Homo sapiens cDNA FLJ26766 fis, clone PRS02790. [AK130276]
31599	0.000257	2.24e-07	-7.72881	7.20169	-1.4044	TSPAN18	Homo sapiens tetraspanin 18 (TSPAN18), mRNA [NM_130783]
5015	0.000267	2.4e-07	-7.69488	7.14014	-1.77662	MYLK	Homo sapiens myosin light chain kinase (MYLK), transcript variant 1, mRNA [NM_053025]
20214	0.000267	2.41e-07	-7.69075	7.13263	-0.645629	SYNJ2BP	Homo sapiens synaptojanin 2 binding protein (SYNJ2BP), mRNA [NM_018373]
59096	0.000267	2.46e-07	-7.68092	7.11476	-0.78462	WDSUB1	Homo sapiens WD repeat, sterile alpha motif and U-box domain containing 1 (WDSUB1), transcript variant 3, mRNA [NM_152528]
31610	0.000289	2.79e-07	7.61666	6.99755	3.18843	IL1B	Homo sapiens interleukin 1, beta (IL1B), mRNA [NM_000576]
26629	0.000289	2.85e-07	-7.60634	6.97868	-0.840245	ADAMTS9-AS2	Homo sapiens ADAMTS9 antisense RNA 2 (non-protein coding) (ADAMTS9-AS2), non-coding RNA [NR_038264]
18100	0.000289	2.92e-07	-7.59419	6.95642	-1.17716	XLOC_l2_014294	BROAD Institute lincRNA (XLOC_l2_014294), lincRNA [TCONS_l2_00027902]
55405	0.000289	2.93e-07	-7.59208	6.95256	-1.23976	PAR-SN	Homo sapiens paternally expressed transcript PAR-SN (PAR-SN), non-coding RNA [NR_022011]
40159	0.000289	2.97e-07	7.58489	6.93938	0.850964	RBM8A	Homo sapiens RNA binding motif protein 8A (RBM8A), mRNA [NM_005105]
21029	0.000289	3.03e-07	-7.57484	6.92095	-1.27821	XLOC_012991	BROAD Institute lincRNA (XLOC_012991), lincRNA [TCONS_00026930]
36332	0.000289	3.04e-07	7.57253	6.9167	3.43223	IL1B	Homo sapiens interleukin 1, beta (IL1B), mRNA [NM_000576]
41162	0.000289	3.12e-07	7.55968	6.89311	0.831357	RBM8A	Homo sapiens RNA binding motif protein 8A (RBM8A), mRNA [NM_005105]
38248	0.000289	3.23e-07	-7.54185	6.86032	-1.43389	MUSTN1	Homo sapiens musculoskeletal, embryonic nuclear protein 1 (MUSTN1), mRNA [NM_205853]
24928	0.000289	3.23e-07	7.54162	6.85989	1.55269	HN1	Homo sapiens hematological and neurological expressed 1 (HN1), transcript variant 3, mRNA [NM_001002033]
35654	0.000289	3.23e-07	7.54136	6.85941	3.32596	IL1B	Homo sapiens interleukin 1, beta (IL1B), mRNA [NM_000576]
29338	0.000289	3.27e-07	7.53536	6.84838	3.13186	IL1B	Homo sapiens interleukin 1, beta (IL1B), mRNA [NM_000576]
28867	0.000289	3.29e-07	-7.53322	6.84443	-1.55742	PGM5	Homo sapiens phosphoglucomutase 5 (PGM5), mRNA [NM_021965]
60181	0.000289	3.4e-07	-7.51657	6.81375	-0.665079	PHF21A	Homo sapiens PHD finger protein 21A (PHF21A), transcript variant 1, mRNA [NM_001101802]
50972	0.000289	3.41e-07	7.51369	6.80844	1.53841	HN1	Homo sapiens hematological and neurological expressed 1 (HN1), transcript variant 3, mRNA [NM_001002033]
60188	0.000289	3.47e-07	-7.50542	6.79317	-1.35175	HOXC5	Homo sapiens homeobox C5 (HOXC5), transcript variant 1, mRNA [NM_018953]
10353	0.000289	3.48e-07	-7.50338	6.78941	-1.19362	TRMT2B	Homo sapiens TRM2 tRNA methyltransferase 2 homolog B (S. cerevisiae) (TRMT2B), transcript variant 1, mRNA [NM_024917]
57682	0.000289	3.54e-07	-7.49557	6.77498	-1.13222	TNS1	Homo sapiens tensin 1 (TNS1), mRNA [NM_022648]
6649	0.000289	3.67e-07	7.47715	6.74094	1.08977	PTP4A1	Homo sapiens protein tyrosine phosphatase type IVA, member 1 (PTP4A1), mRNA [NM_003463]
11488	0.000289	3.68e-07	-7.47538	6.73765	-1.36712	SOX13	SRY (sex determining region Y)-box 13 [Source:HGNC Symbol;Acc:11192] [ENST00000367203]
35522	0.000289	3.69e-07	-7.475	6.73696	-0.65301	KDM4B	Homo sapiens lysine (K)-specific demethylase 4B (KDM4B), mRNA [NM_015015]
57157	0.000289	3.69e-07	7.47499	6.73693	0.808552	RBM8A	Homo sapiens RNA binding motif protein 8A (RBM8A), mRNA [NM_005105]
37201	0.000289	3.75e-07	7.46688	6.72192	1.2192	DPH3	Homo sapiens DPH3, KTI11 homolog (S. cerevisiae) (DPH3), transcript variant 1, mRNA [NM_206831]
6183	0.000289	3.76e-07	-7.46504	6.71851	-1.44477	HOXA3	Homo sapiens homeobox A3 (HOXA3), transcript variant 2, mRNA [NM_153631]
320	0.000289	3.88e-07	-7.44924	6.68924	-1.05141	ZNF362	Homo sapiens zinc finger protein 362 (ZNF362), mRNA [NM_152493]
16495	0.000289	3.88e-07	-7.44872	6.68827	-1.54705	EBF3	Homo sapiens early B-cell factor 3 (EBF3), mRNA [NM_001005463]
53992	0.000289	3.97e-07	7.43768	6.66778	3.3106	IL1B	Homo sapiens interleukin 1, beta (IL1B), mRNA [NM_000576]
46778	0.000289	3.98e-07	-7.43671	6.66598	-1.35708	LOC100507311	PREDICTED: Homo sapiens hypothetical LOC100507311 (LOC100507311), miscRNA [XR_133091]
61851	0.000289	4.01e-07	7.4324	6.65798	1.89941	MYC	Homo sapiens v-myc myelocytomatosis viral oncogene homolog (avian) (MYC), mRNA [NM_002467]
61415	0.000289	4.04e-07	7.42816	6.6501	1.49535	HN1	Homo sapiens hematological and neurological expressed 1 (HN1), transcript variant 3, mRNA [NM_001002033]
14877	0.00029	4.09e-07	7.42195	6.63856	1.04648	MYO19	Homo sapiens myosin XIX (MYO19), transcript variant 3, mRNA [NM_001033580]
53328	0.000297	4.26e-07	-7.40207	6.60159	-0.911157	PIAS1	Homo sapiens protein inhibitor of activated STAT, 1 (PIAS1), mRNA [NM_016166]
21326	0.000297	4.32e-07	7.39454	6.58756	1.88892	MYC	Homo sapiens v-myc myelocytomatosis viral oncogene homolog (avian) (MYC), mRNA [NM_002467]
28130	0.000297	4.34e-07	-7.39231	6.58341	-1.01849	PLEKHH2	Homo sapiens pleckstrin homology domain containing, family H (with MyTH4 domain) member 2 (PLEKHH2), mRNA [NM_172069]
42453	0.000301	4.45e-07	-7.38038	6.56116	-1.03154	RAPGEF3	Rap guanine nucleotide exchange factor (GEF) 3 [Source:HGNC Symbol;Acc:16629] [ENST00000395358]
28969	0.000312	4.66e-07	-7.35705	6.51761	-0.984713
53894	0.000314	4.77e-07	-7.34509	6.49526	-0.858349	XLOC_008667	BROAD Institute lincRNA (XLOC_008667), lincRNA [TCONS_00017723]
46279	0.000314	4.82e-07	7.33924	6.4843	1.13738	NCOA7	Homo sapiens nuclear receptor coactivator 7 (NCOA7), transcript variant 1, mRNA [NM_181782]
11603	0.000314	4.83e-07	-7.33868	6.48327	-1.16005	GUCY1A3	Homo sapiens guanylate cyclase 1, soluble, alpha 3 (GUCY1A3), transcript variant 1, mRNA [NM_000856]
56319	0.000314	4.89e-07	-7.33268	6.47204	-1.5776	LDB2	Homo sapiens LIM domain binding 2 (LDB2), transcript variant 1, mRNA [NM_001290]
14591	0.00033	5.19e-07	-7.30215	6.4148	-1.17182	GFRA3	Homo sapiens GDNF family receptor alpha 3 (GFRA3), mRNA [NM_001496]
35045	0.000332	5.31e-07	7.29124	6.39432	1.41301	HN1	Homo sapiens hematological and neurological expressed 1 (HN1), transcript variant 3, mRNA [NM_001002033]
49057	0.000332	5.32e-07	7.29049	6.39291	1.90438	MYC	Homo sapiens v-myc myelocytomatosis viral oncogene homolog (avian) (MYC), mRNA [NM_002467]
11628	0.000335	5.47e-07	7.27614	6.36592	1.52336	HN1	Homo sapiens hematological and neurological expressed 1 (HN1), transcript variant 3, mRNA [NM_001002033]
11834	0.000335	5.49e-07	7.27476	6.36333	3.20591	IL1B	Homo sapiens interleukin 1, beta (IL1B), mRNA [NM_000576]
8767	0.000338	5.58e-07	7.26641	6.34763	0.819636	RBM8A	Homo sapiens RNA binding motif protein 8A (RBM8A), mRNA [NM_005105]
41229	0.000338	5.7e-07	7.25581	6.32766	1.09608	ZAK	Homo sapiens sterile alpha motif and leucine zipper containing kinase AZK (ZAK), transcript variant 1, mRNA [NM_016653]
3096	0.000338	5.71e-07	-7.25463	6.32544	-0.772514	BCAM	Homo sapiens basal cell adhesion molecule (Lutheran blood group) (BCAM), transcript variant 2, mRNA [NM_001013257]
48303	0.000338	5.8e-07	-7.24708	6.31121	-1.09324	OGG1	Homo sapiens 8-oxoguanine DNA glycosylase (OGG1), nuclear gene encoding mitochondrial protein, transcript variant 2d, mRNA [NM_016828]
13151	0.000338	5.83e-07	7.2441	6.30558	1.15312	ZNF562	Homo sapiens zinc finger protein 562 (ZNF562), transcript variant 1, mRNA [NM_001130031]
53862	0.000338	5.86e-07	7.24233	6.30224	1.45937	HN1	Homo sapiens hematological and neurological expressed 1 (HN1), transcript variant 3, mRNA [NM_001002033]
6575	0.000338	5.91e-07	-7.23771	6.29353	-0.81608	MPPED2	Homo sapiens metallophosphoesterase domain containing 2 (MPPED2), transcript variant 1, mRNA [NM_001584]
52030	0.000339	5.97e-07	-7.23233	6.28338	-1.07478	STARD9	Homo sapiens StAR-related lipid transfer (START) domain containing 9 (STARD9), mRNA [NM_020759]
18608	0.000346	6.15e-07	-7.21747	6.2553	-1.07751	EGFL7	Homo sapiens EGF-like-domain, multiple 7 (EGFL7), transcript variant 2, mRNA [NM_201446]
14268	0.000346	6.21e-07	7.21332	6.24746	0.945159	THG1L	Homo sapiens tRNA-histidine guanylyltransferase 1-like (S. cerevisiae) (THG1L), mRNA [NM_017872]
7152	0.00035	6.39e-07	7.19878	6.21997	3.30334	IL1B	Homo sapiens interleukin 1, beta (IL1B), mRNA [NM_000576]
49625	0.00035	6.4e-07	7.19804	6.21856	1.15804	RIOK2	Homo sapiens RIO kinase 2 (yeast) (RIOK2), transcript variant 1, mRNA [NM_018343]
23916	0.000358	6.6e-07	7.18297	6.19002	0.995081	THG1L	Homo sapiens tRNA-histidine guanylyltransferase 1-like (S. cerevisiae) (THG1L), mRNA [NM_017872]
9778	0.000363	6.74e-07	7.17209	6.16939	1.22961	NDST2	Homo sapiens N-deacetylase/N-sulfotransferase (heparan glucosaminyl) 2, mRNA (cDNA clone IMAGE:4665687). [BC018681]
6629	0.000363	6.79e-07	-7.16841	6.16241	-0.854462	TBXA2R	Homo sapiens thromboxane A2 receptor (TBXA2R), transcript variant a, mRNA [NM_001060]
54018	0.000366	6.95e-07	-7.15739	6.14149	-1.26438	LDB2	Homo sapiens LIM domain binding 2 (LDB2), transcript variant 1, mRNA [NM_001290]
49039	0.000366	7.02e-07	7.15188	6.13101	0.951813	THG1L	Homo sapiens tRNA-histidine guanylyltransferase 1-like (S. cerevisiae) (THG1L), mRNA [NM_017872]
52271	0.000366	7.05e-07	7.14994	6.12734	3.07793	IL1B	Homo sapiens interleukin 1, beta (IL1B), mRNA [NM_000576]
28224	0.000366	7.1e-07	7.14622	6.12026	3.25515	IL1B	Homo sapiens interleukin 1, beta (IL1B), mRNA [NM_000576]
48440	0.000366	7.16e-07	-7.14255	6.11329	-1.18131	SORBS2	Homo sapiens sorbin and SH3 domain containing 2 (SORBS2), transcript variant 2, mRNA [NM_021069]
49127	0.000371	7.34e-07	-7.13	6.08942	-0.76011	MIR143HG	Homo sapiens MIR143 host gene (non-protein coding) (MIR143HG), non-coding RNA [NR_027180]
18854	0.000371	7.39e-07	7.12638	6.08252	0.953788	THG1L	Homo sapiens tRNA-histidine guanylyltransferase 1-like (S. cerevisiae) (THG1L), mRNA [NM_017872]
58387	0.000371	7.43e-07	7.12426	6.07849	1.85174	MYC	Homo sapiens v-myc myelocytomatosis viral oncogene homolog (avian) (MYC), mRNA [NM_002467]
29396	0.000373	7.57e-07	-7.11458	6.06004	-2.25678	CCL14	Homo sapiens chemokine (C-C motif) ligand 14 (CCL14), transcript variant 3, mRNA [NM_032963]
47447	0.000373	7.58e-07	-7.11408	6.05909	-1.30946	TCF4	Homo sapiens transcription factor 4 (TCF4), transcript variant 2, mRNA [NM_003199]
15328	0.000383	7.91e-07	7.09298	6.01886	1.50286	HN1	Homo sapiens hematological and neurological expressed 1 (HN1), transcript variant 3, mRNA [NM_001002033]
37095	0.000383	7.94e-07	7.09117	6.0154	0.823685	RBM8A	Homo sapiens RNA binding motif protein 8A (RBM8A), mRNA [NM_005105]
39879	0.000383	7.97e-07	7.08912	6.01149	1.7391	C17orf96	Homo sapiens chromosome 17 open reading frame 96 (C17orf96), mRNA [NM_001130677]
35493	0.000403	8.46e-07	7.0598	5.95543	1.85187	MYC	Homo sapiens v-myc myelocytomatosis viral oncogene homolog (avian) (MYC), mRNA [NM_002467]
15060	0.000403	8.51e-07	-7.05685	5.94979	-1.35407	NUAK1	Homo sapiens NUAK family, SNF1-like kinase, 1 (NUAK1), mRNA [NM_014840]
62661	0.000412	8.77e-07	-7.04202	5.92138	-0.968624	RASL12	Homo sapiens RAS-like, family 12 (RASL12), mRNA [NM_016563]
38322	0.000415	8.89e-07	-7.03527	5.90843	-1.18033	FLJ46446	HUMTNL12 ORF2 {Homo sapiens} (exp=-1; wgp=0; cg=0), partial (38%) [THC2601587]
52627	0.000435	9.51e-07	7.00257	5.84565	1.29739	RND3	Homo sapiens Rho family GTPase 3 (RND3), mRNA [NM_005168]
30791	0.000435	9.62e-07	6.99677	5.83449	1.61606	DUSP5	Homo sapiens dual specificity phosphatase 5 (DUSP5), mRNA [NM_004419]
51794	0.000435	9.68e-07	-6.99389	5.82895	-1.36632	TNS1	Homo sapiens tensin 1 (TNS1), mRNA [NM_022648]
16472	0.000435	9.7e-07	-6.99247	5.82622	-1.12761	TNK2	Homo sapiens tyrosine kinase, non-receptor, 2 (TNK2), transcript variant 1, mRNA [NM_005781]
23705	0.000435	9.72e-07	6.9915	5.82436	1.46344	HN1	Homo sapiens hematological and neurological expressed 1 (HN1), transcript variant 3, mRNA [NM_001002033]
48478	0.000435	9.75e-07	-6.99005	5.82158	-1.3066	NEURL1B	Homo sapiens neuralized homolog 1B (Drosophila) (NEURL1B), mRNA [NM_001142651]
985	0.000435	9.97e-07	6.97932	5.80091	2.90753	IL1B	Homo sapiens interleukin 1, beta (IL1B), mRNA [NM_000576]
28588	0.000435	9.97e-07	-6.97926	5.80078	-1.04482	CMTM5	Homo sapiens CKLF-like MARVEL transmembrane domain containing 5 (CMTM5), transcript variant 3, mRNA [NM_001037288]
52205	0.000435	1.01e-06	6.97514	5.79286	0.802406	RBM8A	Homo sapiens RNA binding motif protein 8A (RBM8A), mRNA [NM_005105]
22126	0.000435	1.01e-06	6.97289	5.78853	1.33842	RND3	Homo sapiens Rho family GTPase 3 (RND3), mRNA [NM_005168]
55288	0.000435	1.02e-06	6.96949	5.78198	1.00715	THG1L	Homo sapiens tRNA-histidine guanylyltransferase 1-like (S. cerevisiae) (THG1L), mRNA [NM_017872]
40448	0.000435	1.02e-06	6.96796	5.77902	4.94518	SPRR2A	Homo sapiens small proline-rich protein 2A (SPRR2A), mRNA [NM_005988]
60941	0.000435	1.03e-06	6.96559	5.77444	1.41845	FLJ45248	Homo sapiens cDNA FLJ45248 fis, clone BRHIP2006819. [AK127183]
45318	0.000435	1.03e-06	6.96377	5.77094	1.13497		Uncharacterized protein [Source:UniProtKB/TrEMBL;Acc:C9JFK8] [ENST00000449914]
39202	0.000436	1.04e-06	-6.95965	5.763	-1.63875	PGM5	Homo sapiens phosphoglucomutase 5 (PGM5), mRNA [NM_021965]
47980	0.000444	1.06e-06	6.94721	5.73897	1.82859	MYC	Homo sapiens v-myc myelocytomatosis viral oncogene homolog (avian) (MYC), mRNA [NM_002467]
60601	0.000445	1.09e-06	-6.93751	5.72024	-1.29861	PIK3IP1	Homo sapiens phosphoinositide-3-kinase interacting protein 1 (PIK3IP1), transcript variant 1, mRNA [NM_052880]
50746	0.000445	1.09e-06	6.93556	5.71648	0.80838	RBM8A	Homo sapiens RNA binding motif protein 8A (RBM8A), mRNA [NM_005105]
5278	0.000445	1.09e-06	-6.93507	5.71553	-0.81205	RAB9B	Homo sapiens RAB9B, member RAS oncogene family (RAB9B), mRNA [NM_016370]
20293	0.000445	1.1e-06	6.93333	5.71216	1.15395	SNORD47	Homo sapiens small nucleolar RNA, C/D box 47 (SNORD47), small nuclear RNA [NR_002746]
12880	0.000459	1.15e-06	6.91001	5.66705	0.718385	GLRX2	Homo sapiens glutaredoxin 2 (GLRX2), transcript variant 1, mRNA [NM_016066]
2132	0.000459	1.15e-06	-6.90761	5.6624	-0.93928	STARD9	Homo sapiens StAR-related lipid transfer (START) domain containing 9 (STARD9), mRNA [NM_020759]
30115	0.000459	1.16e-06	6.90596	5.65921	0.963884	THG1L	Homo sapiens tRNA-histidine guanylyltransferase 1-like (S. cerevisiae) (THG1L), mRNA [NM_017872]
46738	0.000459	1.2e-06	-6.88954	5.62738	-0.854571	NUAK1	Homo sapiens NUAK family, SNF1-like kinase, 1 (NUAK1), mRNA [NM_014840]
29376	0.000459	1.2e-06	-6.88897	5.62626	-1.4835	RERG	Homo sapiens RAS-like, estrogen-regulated, growth inhibitor (RERG), transcript variant 1, mRNA [NM_032918]
45310	0.000459	1.2e-06	-6.88867	5.62569	-0.877428	YPEL1	Homo sapiens yippee-like 1 (Drosophila) (YPEL1), mRNA [NM_013313]
24943	0.000459	1.2e-06	6.88854	5.62543	0.812205	RAB35	Homo sapiens RAB35, member RAS oncogene family (RAB35), transcript variant 1, mRNA [NM_006861]
36807	0.000459	1.2e-06	6.88821	5.6248	1.8294	MYC	Homo sapiens v-myc myelocytomatosis viral oncogene homolog (avian) (MYC), mRNA [NM_002467]
58366	0.000459	1.21e-06	6.88579	5.62011	2.59279	ZFP36	Homo sapiens zinc finger protein 36, C3H type, homolog (mouse) (ZFP36), mRNA [NM_003407]
19330	0.000459	1.21e-06	-6.88425	5.61711	-0.986812	ZNF345	Homo sapiens zinc finger protein 345 (ZNF345), transcript variant 1, mRNA [NM_003419]
45470	0.000459	1.21e-06	6.88268	5.61407	0.823526	RBM8A	Homo sapiens RNA binding motif protein 8A (RBM8A), mRNA [NM_005105]
17729	0.000459	1.22e-06	-6.88217	5.61308	-0.992503	XLOC_l2_011102	BROAD Institute lincRNA (XLOC_l2_011102), lincRNA [TCONS_l2_00021111]
37252	0.00046	1.23e-06	6.87798	5.60494	1.80842	MYC	Homo sapiens v-myc myelocytomatosis viral oncogene homolog (avian) (MYC), mRNA [NM_002467]
5096	0.000463	1.24e-06	6.87154	5.59244	1.47918	HN1	Homo sapiens hematological and neurological expressed 1 (HN1), transcript variant 3, mRNA [NM_001002033]
8736	0.000463	1.25e-06	-6.86871	5.58694	-1.57857	ITGA8	Homo sapiens integrin, alpha 8 (ITGA8), mRNA [NM_003638]
50262	0.00047	1.28e-06	6.85832	5.56675	1.46309	HN1	Homo sapiens hematological and neurological expressed 1 (HN1), transcript variant 3, mRNA [NM_001002033]
56703	0.000477	1.3e-06	-6.84892	5.54847	-2.03421	SYNPO2	Homo sapiens synaptopodin 2 (SYNPO2), transcript variant 1, mRNA [NM_133477]
46023	0.000478	1.31e-06	6.8453	5.54143	1.26506	RND3	Homo sapiens Rho family GTPase 3 (RND3), mRNA [NM_005168]
8297	0.000479	1.33e-06	-6.83801	5.52722	-1.51316	FAM69B	Homo sapiens family with sequence similarity 69, member B (FAM69B), mRNA [NM_152421]
52756	0.000479	1.33e-06	6.83779	5.5268	0.997873	THG1L	Homo sapiens tRNA-histidine guanylyltransferase 1-like (S. cerevisiae) (THG1L), mRNA [NM_017872]
34476	0.000487	1.36e-06	-6.82733	5.50642	-0.729775	ZNF688	Homo sapiens zinc finger protein 688 (ZNF688), transcript variant 1, mRNA [NM_145271]
35509	0.000501	1.41e-06	-6.81079	5.47417	-1.20463	NR2F1	Homo sapiens nuclear receptor subfamily 2, group F, member 1 (NR2F1), mRNA [NM_005654]
28789	0.000502	1.43e-06	6.80488	5.46262	1.15506	ZNF259	Homo sapiens zinc finger protein 259 (ZNF259), mRNA [NM_003904]
16920	0.000502	1.43e-06	-6.80473	5.46234	-0.67033	ATXN7L1	Homo sapiens ataxin 7-like 1 (ATXN7L1), transcript variant 1, mRNA [NM_020725]
12599	0.000504	1.44e-06	6.8	5.45309	0.77864
42588	0.000504	1.45e-06	-6.79737	5.44796	-1.12686	CDH6	Homo sapiens cadherin 6, type 2, K-cadherin (fetal kidney) (CDH6), mRNA [NM_004932]
19034	0.000504	1.47e-06	6.79135	5.43619	0.784382	MRPL14	Homo sapiens mitochondrial ribosomal protein L14 (MRPL14), nuclear gene encoding mitochondrial protein, mRNA [NM_032111]
33006	0.000504	1.48e-06	-6.78839	5.4304	-0.788842	UBQLNL	Homo sapiens ubiquilin-like (UBQLNL), mRNA [NM_145053]
13259	0.000504	1.48e-06	6.78826	5.43016	1.83168	MYC	Homo sapiens v-myc myelocytomatosis viral oncogene homolog (avian) (MYC), mRNA [NM_002467]
19944	0.000504	1.49e-06	6.78303	5.41993	1.00979	THG1L	Homo sapiens tRNA-histidine guanylyltransferase 1-like (S. cerevisiae) (THG1L), mRNA [NM_017872]
953	0.000504	1.5e-06	-6.78017	5.41433	-0.843104	CAND2	Homo sapiens cullin-associated and neddylation-dissociated 2 (putative) (CAND2), transcript variant 2, mRNA [NM_012298]
21062	0.000504	1.5e-06	6.77976	5.41353	1.25907	RND3	Homo sapiens Rho family GTPase 3 (RND3), mRNA [NM_005168]
56822	0.000504	1.51e-06	6.77622	5.40661	1.26141	RND3	Homo sapiens Rho family GTPase 3 (RND3), mRNA [NM_005168]
33060	0.000504	1.51e-06	-6.77598	5.40615	-0.790544	KAT6B	Homo sapiens K(lysine) acetyltransferase 6B (KAT6B), mRNA [NM_012330]
2883	0.000508	1.53e-06	-6.7695	5.39346	-1.32129	ANKRD36BP2	Q8TDH6_HUMAN (Q8TDH6) CLL-associated antigen KW-1 splice variant 1 (Fragment), partial (72%) [THC2499178]
41428	0.000508	1.54e-06	-6.76776	5.39006	-0.697086	NET1	Homo sapiens neuroepithelial cell transforming 1 (NET1), transcript variant 1, mRNA [NM_001047160]
55048	0.000508	1.55e-06	6.7644	5.38347	1.63336	PANX1	Homo sapiens pannexin 1 (PANX1), mRNA [NM_015368]
14999	0.000508	1.58e-06	6.75591	5.36684	1.03661	MPHOSPH6	Homo sapiens M-phase phosphoprotein 6 (MPHOSPH6), mRNA [NM_005792]
29761	0.000508	1.58e-06	-6.75521	5.36548	-0.940201	APBB2	Homo sapiens amyloid beta (A4) precursor protein-binding, family B, member 2 (APBB2), transcript variant 1, mRNA [NM_004307]
32350	0.000508	1.58e-06	-6.75466	5.36439	-0.567975	C7orf23	Homo sapiens chromosome 7 open reading frame 23 (C7orf23), mRNA [NM_024315]
55925	0.000508	1.58e-06	-6.75462	5.36431	-1.12571	ITGA7	Homo sapiens integrin, alpha 7 (ITGA7), transcript variant 2, mRNA [NM_002206]
43711	0.00051	1.6e-06	6.74892	5.35314	1.03402	RIOK2	Homo sapiens RIO kinase 2 (yeast) (RIOK2), transcript variant 1, mRNA [NM_018343]
24498	0.00051	1.6e-06	-6.74811	5.35155	-1.07803	ZNF503	Homo sapiens zinc finger protein 503 (ZNF503), mRNA [NM_032772]
30592	0.00051	1.61e-06	6.74599	5.3474	1.17581	EIF2S2	Homo sapiens eukaryotic translation initiation factor 2, subunit 2 beta, 38kDa (EIF2S2), mRNA [NM_003908]
7664	0.000513	1.63e-06	6.74041	5.33644	2.83814	AREG	Homo sapiens amphiregulin (AREG), mRNA [NM_001657]
10733	0.000517	1.65e-06	-6.73466	5.32516	-1.1182	XLOC_008781	BROAD Institute lincRNA (XLOC_008781), lincRNA [TCONS_00017954]
5607	0.000517	1.66e-06	-6.73186	5.31967	-1.14597	SORBS2	Homo sapiens sorbin and SH3 domain containing 2 (SORBS2), transcript variant 2, mRNA [NM_021069]
4492	0.000524	1.69e-06	6.72341	5.30308	1.81036	MYC	Homo sapiens v-myc myelocytomatosis viral oncogene homolog (avian) (MYC), mRNA [NM_002467]
62355	0.000532	1.74e-06	-6.70744	5.27168	-1.32298	LOC100505976	PREDICTED: Homo sapiens hypothetical LOC100505976 (LOC100505976), miscRNA [XR_110096]
56422	0.000532	1.75e-06	-6.70714	5.2711	-0.646516	SNORD64	Homo sapiens small nucleolar RNA, C/D box 64 (SNORD64), small nucleolar RNA [NR_001294]
22694	0.000532	1.75e-06	-6.70642	5.26968	-1.25794	FBXL22	Homo sapiens F-box and leucine-rich repeat protein 22 (FBXL22), mRNA [NM_203373]
32088	0.000532	1.75e-06	6.70592	5.2687	1.95972	CH25H	Homo sapiens cholesterol 25-hydroxylase (CH25H), mRNA [NM_003956]
45693	0.000532	1.76e-06	-6.70449	5.26588	-0.872829	GLI4	Homo sapiens GLI family zinc finger 4 (GLI4), mRNA [NM_138465]
43828	0.000538	1.79e-06	6.69612	5.24941	1.11436	LLPH	Homo sapiens LLP homolog, long-term synaptic facilitation (Aplysia) (LLPH), mRNA [NM_032338]
30626	0.00054	1.8e-06	6.69252	5.24231	0.853511	THG1L	Homo sapiens tRNA-histidine guanylyltransferase 1-like (S. cerevisiae) (THG1L), mRNA [NM_017872]
12894	0.00054	1.81e-06	6.68954	5.23644	0.722336	MRPL17	Homo sapiens mitochondrial ribosomal protein L17 (MRPL17), nuclear gene encoding mitochondrial protein, mRNA [NM_022061]
22144	0.000545	1.84e-06	6.68164	5.22089	0.619546	ZNF121	Homo sapiens zinc finger protein 121 (ZNF121), mRNA [NM_001008727]
35219	0.000545	1.85e-06	6.6803	5.21825	0.759293	PGM3	Homo sapiens phosphoglucomutase 3 (PGM3), transcript variant 2, mRNA [NM_015599]
31458	0.000545	1.85e-06	-6.67847	5.21464	-0.762598	XLOC_002925	BROAD Institute lincRNA (XLOC_002925), lincRNA [TCONS_00006314]
184	0.000547	1.87e-06	6.67453	5.20688	0.640512	C6orf89	Homo sapiens chromosome 6 open reading frame 89 (C6orf89), mRNA [NM_152734]
5135	0.000548	1.88e-06	6.67137	5.20064	1.0079	RIOK2	Homo sapiens RIO kinase 2 (yeast) (RIOK2), transcript variant 1, mRNA [NM_018343]
33243	0.00055	1.9e-06	6.66729	5.1926	1.28217	FLJ45248	ALU6_HUMAN (P39193) Alu subfamily SP sequence contamination warning entry, partial (29%) [THC2482449]
32135	0.000552	1.91e-06	-6.66408	5.18625	-1.8381	TNNI2	Homo sapiens troponin I type 2 (skeletal, fast) (TNNI2), transcript variant 1, mRNA [NM_003282]
55977	0.000563	1.96e-06	-6.65091	5.16025	-1.47821	FOXD1	Homo sapiens forkhead box D1 (FOXD1), mRNA [NM_004472]
12117	0.000563	1.97e-06	6.64864	5.15578	1.29812	RND3	Homo sapiens Rho family GTPase 3 (RND3), mRNA [NM_005168]
19560	0.000563	1.98e-06	-6.64748	5.15348	-1.75119	TET1	Homo sapiens tet methylcytosine dioxygenase 1 (TET1), mRNA [NM_030625]
36651	0.000577	2.04e-06	-6.63342	5.12569	-0.950699	RHOJ	Homo sapiens ras homolog gene family, member J (RHOJ), mRNA [NM_020663]
9358	0.000595	2.12e-06	-6.61427	5.08778	-1.21398	TTC21B	Homo sapiens tetratricopeptide repeat domain 21B (TTC21B), mRNA [NM_024753]
49272	0.000595	2.12e-06	6.61403	5.08732	1.34296	HN1	Homo sapiens hematological and neurological expressed 1 (HN1), transcript variant 2, mRNA [NM_001002032]
43134	0.000595	2.13e-06	-6.61124	5.08179	-1.04039	ADCY4	Homo sapiens adenylate cyclase 4 (ADCY4), transcript variant 2, mRNA [NM_139247]
41052	0.000595	2.14e-06	6.6095	5.07833	0.870313	TDP1	Homo sapiens tyrosyl-DNA phosphodiesterase 1 (TDP1), transcript variant 1, mRNA [NM_018319]
1920	0.000595	2.15e-06	-6.60827	5.0759	-1.40426	PPP1R12B	Homo sapiens protein phosphatase 1, regulatory subunit 12B (PPP1R12B), transcript variant 1, mRNA [NM_002481]
48128	0.000595	2.16e-06	6.60406	5.06755	2.29509	JUNB	Homo sapiens jun B proto-oncogene (JUNB), mRNA [NM_002229]
55978	0.000595	2.18e-06	6.60015	5.05982	0.843928	MANF	Homo sapiens mesencephalic astrocyte-derived neurotrophic factor (MANF), mRNA [NM_006010]
41655	0.000595	2.19e-06	6.59898	5.05749	1.16797	DNAJA1	Homo sapiens DnaJ (Hsp40) homolog, subfamily A, member 1 (DNAJA1), mRNA [NM_001539]
6712	0.000595	2.19e-06	-6.59839	5.05631	-0.702332	PHF20L1	Homo sapiens PHD finger protein 20-like 1 (PHF20L1), transcript variant 2, mRNA [NM_032205]
40127	0.000595	2.19e-06	-6.59762	5.05478	-0.927474	NET1	Homo sapiens neuroepithelial cell transforming 1 (NET1), transcript variant 1, mRNA [NM_001047160]
22323	0.000602	2.24e-06	-6.58717	5.03406	-0.944322	GPR116	Homo sapiens G protein-coupled receptor 116 (GPR116), transcript variant 2, mRNA [NM_001098518]
15850	0.000602	2.25e-06	-6.58539	5.03052	-1.60608	WNT6	Homo sapiens wingless-type MMTV integration site family, member 6 (WNT6), mRNA [NM_006522]
16154	0.000602	2.25e-06	-6.58458	5.02891	-0.600534	XLOC_001765	full-length cDNA clone CS0DI035YF03 of Placenta Cot 25-normalized of Homo sapiens (human) [CR598849]
5032	0.000602	2.26e-06	-6.58374	5.02726	-1.5961	PDE2A	Homo sapiens phosphodiesterase 2A, cGMP-stimulated (PDE2A), transcript variant 1, mRNA [NM_002599]
60466	0.000602	2.26e-06	-6.58239	5.02457	-1.45138	CEP68	centrosomal protein 68kDa [Source:HGNC Symbol;Acc:29076] [ENST00000537589]
21235	0.000606	2.29e-06	-6.57685	5.01356	-1.68571	NR2F2	Homo sapiens nuclear receptor subfamily 2, group F, member 2 (NR2F2), transcript variant 1, mRNA [NM_021005]
59046	0.000619	2.35e-06	-6.56463	4.9893	-1.18838	LINC00087	Homo sapiens long intergenic non-protein coding RNA 87 (LINC00087), non-coding RNA [NR_024493]
57393	0.00062	2.36e-06	6.56232	4.98469	1.28004	RND3	Homo sapiens Rho family GTPase 3 (RND3), mRNA [NM_005168]
47642	0.000621	2.39e-06	6.55628	4.97269	1.26387	RND3	Homo sapiens Rho family GTPase 3 (RND3), mRNA [NM_005168]
46076	0.000621	2.39e-06	-6.55614	4.97241	-0.922555	FLJ37453	Homo sapiens uncharacterized LOC729614 (FLJ37453), non-coding RNA [NR_024279]
26273	0.000621	2.4e-06	6.55416	4.96846	0.783349	RBM8A	Homo sapiens RNA binding motif protein 8A (RBM8A), mRNA [NM_005105]
47918	0.000621	2.41e-06	6.55297	4.9661	0.950507	SESN2	Homo sapiens sestrin 2 (SESN2), mRNA [NM_031459]
40231	0.000621	2.42e-06	-6.5515	4.96318	-1.89879	VWF	Homo sapiens von Willebrand factor (VWF), mRNA [NM_000552]
5891	0.000622	2.44e-06	-6.54749	4.95519	-0.998039	XKR4	Homo sapiens XK, Kell blood group complex subunit-related family, member 4 (XKR4), mRNA [NM_052898]
17421	0.000622	2.44e-06	6.54654	4.95331	0.602288	BOLA2B	Homo sapiens bolA homolog 2B (E. coli) (BOLA2B), mRNA [NM_001039182]
56729	0.000637	2.52e-06	6.53094	4.92223	1.33609	TTC39A	Homo sapiens tetratricopeptide repeat domain 39A (TTC39A), transcript variant 2, mRNA [NM_001080494]
20251	0.000637	2.53e-06	-6.52886	4.91809	-1.23099	KANK3	Homo sapiens KN motif and ankyrin repeat domains 3 (KANK3), mRNA [NM_198471]
33337	0.000637	2.54e-06	-6.52771	4.91581	-0.680717	PIP4K2B	Homo sapiens phosphatidylinositol-5-phosphate 4-kinase, type II, beta (PIP4K2B), mRNA [NM_003559]
35382	0.000637	2.54e-06	-6.52758	4.91554	-1.01534	LOC100507055	Homo sapiens uncharacterized LOC100507055 (LOC100507055), mRNA [NM_001195520]
17799	0.000647	2.6e-06	-6.51694	4.89431	-1.24529	PLEKHG5	Homo sapiens pleckstrin homology domain containing, family G (with RhoGef domain) member 5 (PLEKHG5), transcript variant 2, mRNA [NM_198681]
5739	0.000647	2.6e-06	-6.51675	4.89394	-1.25281		Homo sapiens cDNA FLJ16106 fis, clone THYMU1000496, moderately similar to KINESIN-LIKE PROTEIN KIF1C. [AK122666]
45091	0.000653	2.63e-06	-6.51039	4.88124	-0.773769	KIAA2013	Homo sapiens KIAA2013 (KIAA2013), mRNA [NM_138346]
28611	0.000662	2.68e-06	-6.50192	4.86435	-1.1664	LOC153684	Homo sapiens uncharacterized LOC153684 (LOC153684), non-coding RNA [NR_015447]
32574	0.000665	2.71e-06	6.4974	4.85531	2.96878	FGFBP1	Homo sapiens fibroblast growth factor binding protein 1 (FGFBP1), mRNA [NM_005130]
32445	0.000665	2.72e-06	-6.49516	4.85084	-0.878657	DZIP1	Homo sapiens DAZ interacting protein 1 (DZIP1), transcript variant 1, mRNA [NM_014934]
30277	0.000665	2.72e-06	6.49456	4.84964	0.786774	RBM8A	Homo sapiens RNA binding motif protein 8A (RBM8A), mRNA [NM_005105]
18717	0.000667	2.74e-06	-6.49085	4.84222	-2.21841	MYH11	Homo sapiens myosin, heavy chain 11, smooth muscle (MYH11), transcript variant SM1B, mRNA [NM_001040114]
16859	0.000667	2.75e-06	6.48928	4.8391	1.20734	RND3	Homo sapiens Rho family GTPase 3 (RND3), mRNA [NM_005168]
44731	0.000671	2.78e-06	-6.48488	4.8303	-0.887107	CNTLN	Homo sapiens centlein, centrosomal protein (CNTLN), transcript variant 2, mRNA [NM_001114395]
26121	0.000684	2.85e-06	-6.4735	4.80753	-1.1098	SORBS2	Homo sapiens sorbin and SH3 domain containing 2 (SORBS2), transcript variant 2, mRNA [NM_021069]
47742	0.00069	2.88e-06	-6.46766	4.79583	-1.3353	OLFML2A	Homo sapiens olfactomedin-like 2A (OLFML2A), mRNA [NM_182487]
40668	0.000692	2.9e-06	-6.46485	4.7902	-1.2047	GUSBP2	Homo sapiens glucuronidase, beta pseudogene 2 (GUSBP2), non-coding RNA [NR_003504]
15401	0.000692	2.91e-06	-6.46277	4.78606	-0.827602	XLOC_003482	BROAD Institute lincRNA (XLOC_003482), lincRNA [TCONS_00008017]
32988	0.000693	2.93e-06	6.46034	4.78118	1.03457	RIOK2	Homo sapiens RIO kinase 2 (yeast) (RIOK2), transcript variant 1, mRNA [NM_018343]
54744	0.000694	2.96e-06	-6.45503	4.77055	-0.776148	CASP10	Homo sapiens caspase 10, apoptosis-related cysteine peptidase (CASP10), transcript variant 1, mRNA [NM_032977]
45829	0.000694	2.97e-06	-6.45312	4.76672	-1.12521	MMRN2	Homo sapiens multimerin 2 (MMRN2), mRNA [NM_024756]
1939	0.000694	2.97e-06	-6.45283	4.76614	-1.04145	FLJ27354	Homo sapiens uncharacterized LOC400761 (FLJ27354), non-coding RNA [NR_033981]
22479	0.000694	2.97e-06	-6.45271	4.76589	-1.40394	HIF3A	Homo sapiens hypoxia inducible factor 3, alpha subunit (HIF3A), transcript variant 2, mRNA [NM_022462]
8915	0.000694	2.99e-06	6.45022	4.76089	1.08677	RIOK2	Homo sapiens RIO kinase 2 (yeast) (RIOK2), transcript variant 1, mRNA [NM_018343]
59553	0.000694	3e-06	6.44821	4.75687	1.15435	POLR3D	Homo sapiens polymerase (RNA) III (DNA directed) polypeptide D, 44kDa (POLR3D), mRNA [NM_001722]
26230	0.000694	3.02e-06	-6.44608	4.7526	-1.3447	PEAR1	Homo sapiens platelet endothelial aggregation receptor 1 (PEAR1), mRNA [NM_001080471]
43634	0.000694	3.02e-06	-6.44582	4.75207	-0.687452	TSHZ1	Homo sapiens teashirt zinc finger homeobox 1 (TSHZ1), mRNA [NM_005786]
25601	0.000695	3.04e-06	-6.44269	4.7458	-1.72016	HOXA7	Homo sapiens homeobox A7 (HOXA7), mRNA [NM_006896]
4033	0.000695	3.05e-06	6.4414	4.74322	1.13389	NOD2	Homo sapiens nucleotide-binding oligomerization domain containing 2 (NOD2), mRNA [NM_022162]
9361	0.000699	3.07e-06	6.43705	4.73449	1.1779	FNDC4	Homo sapiens fibronectin type III domain containing 4 (FNDC4), mRNA [NM_022823]
10408	0.00071	3.13e-06	6.42786	4.71605	2.26761	CXCL2	Homo sapiens chemokine (C-X-C motif) ligand 2 (CXCL2), mRNA [NM_002089]
41063	0.000711	3.16e-06	-6.42429	4.70887	-0.800725	LBH	Homo sapiens limb bud and heart development homolog (mouse) (LBH), mRNA [NM_030915]
17482	0.000711	3.17e-06	-6.42251	4.7053	-1.04698	ZNF395	Homo sapiens zinc finger protein 395 (ZNF395), mRNA [NM_018660]
34233	0.000711	3.18e-06	6.42094	4.70214	0.990686	THG1L	Homo sapiens tRNA-histidine guanylyltransferase 1-like (S. cerevisiae) (THG1L), mRNA [NM_017872]
8042	0.000711	3.19e-06	-6.41971	4.69967	-1.06436	LAMA5	Homo sapiens laminin, alpha 5 (LAMA5), mRNA [NM_005560]
51924	0.000711	3.2e-06	-6.41869	4.69763	-1.08176	SMO	Homo sapiens smoothened, frizzled family receptor (SMO), mRNA [NM_005631]
28009	0.000714	3.23e-06	6.41403	4.68827	1.053	MED8	Homo sapiens mediator complex subunit 8 (MED8), transcript variant 1, mRNA [NM_201542]
24589	0.000714	3.23e-06	-6.4138	4.6878	-1.26739	EDA	Homo sapiens ectodysplasin A (EDA), transcript variant 3, mRNA [NM_001005610]
22006	0.000723	3.29e-06	-6.40566	4.67144	-0.692708	PLEKHH2	pleckstrin homology domain containing, family H (with MyTH4 domain) member 2 [Source:HGNC Symbol;Acc:30506] [ENST00000405223]
46984	0.000738	3.37e-06	6.39347	4.64691	0.910316	NFKBIB	Homo sapiens nuclear factor of kappa light polypeptide gene enhancer in B-cells inhibitor, beta (NFKBIB), transcript variant 3, non-coding RNA [NR_040515]
53277	0.000738	3.37e-06	6.39297	4.6459	3.58143	SPRR1B	Homo sapiens small proline-rich protein 1B (SPRR1B), mRNA [NM_003125]
325	0.00074	3.43e-06	-6.38524	4.63035	-1.8146	TPM2	Homo sapiens tropomyosin 2 (beta) (TPM2), transcript variant 2, mRNA [NM_213674]
53326	0.00074	3.43e-06	-6.38502	4.62991	-1.19113	PPP1R14A	Homo sapiens protein phosphatase 1, regulatory (inhibitor) subunit 14A (PPP1R14A), transcript variant 1, mRNA [NM_033256]
45766	0.00074	3.44e-06	-6.38428	4.6284	-1.5326	LHX6	Homo sapiens LIM homeobox 6 (LHX6), transcript variant 1, mRNA [NM_014368]
1808	0.00074	3.44e-06	6.38394	4.62772	1.12488
35870	0.00074	3.45e-06	6.38274	4.62531	0.837212	RG9MTD1	Homo sapiens RNA (guanine-9-) methyltransferase domain containing 1 (RG9MTD1), nuclear gene encoding mitochondrial protein, mRNA [NM_017819]
12914	0.00074	3.45e-06	6.38218	4.62418	0.894801	PPP2CA	Homo sapiens protein phosphatase 2, catalytic subunit, alpha isozyme (PPP2CA), mRNA [NM_002715]
44250	0.000744	3.49e-06	6.37768	4.61512	0.857801	GLRX3	Homo sapiens glutaredoxin 3 (GLRX3), transcript variant 2, mRNA [NM_006541]
44388	0.00075	3.53e-06	-6.37236	4.60439	-0.991092	KCTD12	Homo sapiens potassium channel tetramerisation domain containing 12 (KCTD12), mRNA [NM_138444]
7868	0.000752	3.56e-06	-6.36828	4.59616	-0.972865	LMOD1	Homo sapiens leiomodin 1 (smooth muscle) (LMOD1), mRNA [NM_012134]
11335	0.000752	3.56e-06	-6.36718	4.59395	-1.20272	RGS5	Homo sapiens regulator of G-protein signaling 5 (RGS5), transcript variant 1, mRNA [NM_003617]
39806	0.000752	3.57e-06	6.36627	4.59212	0.814298	DNAJB11	Homo sapiens DnaJ (Hsp40) homolog, subfamily B, member 11 (DNAJB11), mRNA [NM_016306]
28388	0.000755	3.6e-06	-6.36285	4.58522	-0.982398	TNRC6B	Homo sapiens trinucleotide repeat containing 6B (TNRC6B), transcript variant 2, mRNA [NM_015088]
38647	0.000755	3.61e-06	-6.36159	4.58267	-0.836535	CBX6	Homo sapiens chromobox homolog 6 (CBX6), mRNA [NM_014292]
26845	0.000759	3.64e-06	-6.3574	4.57422	-1.22337	FRMD3	Homo sapiens FERM domain containing 3 (FRMD3), transcript variant 1, mRNA [NM_174938]
35993	0.000761	3.66e-06	-6.35469	4.56876	-1.35388	LINC00087	Homo sapiens long intergenic non-protein coding RNA 87 (LINC00087), non-coding RNA [NR_024493]
47774	0.000762	3.68e-06	6.35246	4.56426	0.91715	UTP11L	Homo sapiens UTP11-like, U3 small nucleolar ribonucleoprotein, (yeast) (UTP11L), mRNA [NM_016037]
54711	0.000766	3.71e-06	-6.34786	4.55497	-0.583889	NTRK3	Homo sapiens neurotrophic tyrosine kinase, receptor, type 3 (NTRK3), transcript variant 2, mRNA [NM_002530]
18822	0.000766	3.73e-06	-6.34524	4.54967	-1.10833	LOC100506948	PREDICTED: Homo sapiens hypothetical LOC100506948 (LOC100506948), miscRNA [XR_110299]
30558	0.000766	3.74e-06	-6.34457	4.54831	-1.7572	TPM2	Homo sapiens tropomyosin 2 (beta) (TPM2), transcript variant 2, mRNA [NM_213674]
39849	0.000766	3.78e-06	-6.33957	4.53823	-1.83336	VWF	Homo sapiens von Willebrand factor (VWF), mRNA [NM_000552]
8180	0.000766	3.8e-06	-6.33682	4.53266	-0.675386	WDSUB1	Homo sapiens WD repeat, sterile alpha motif and U-box domain containing 1 (WDSUB1), transcript variant 3, mRNA [NM_152528]
53735	0.000766	3.8e-06	6.33676	4.53255	1.04034	CHAC2	Homo sapiens ChaC, cation transport regulator homolog 2 (E. coli) (CHAC2), mRNA [NM_001008708]
43689	0.000766	3.81e-06	-6.33644	4.53189	-0.938134	CROCC	Homo sapiens ciliary rootlet coiled-coil, rootletin (CROCC), mRNA [NM_014675]
3965	0.000766	3.81e-06	-6.33603	4.53107	-1.22201	PECAM1	Homo sapiens platelet/endothelial cell adhesion molecule (PECAM1), mRNA [NM_000442]
37203	0.000766	3.82e-06	6.33504	4.52906	0.790159	PDE12	Homo sapiens phosphodiesterase 12 (PDE12), mRNA [NM_177966]
9752	0.000766	3.83e-06	-6.33302	4.52498	-1.16013	TMEM116	BROAD Institute lincRNA (XLOC_010203), lincRNA [TCONS_00021409]
9506	0.000766	3.84e-06	6.33222	4.52336	1.0198	PTRH1	Homo sapiens peptidyl-tRNA hydrolase 1 homolog (S. cerevisiae) (PTRH1), mRNA [NM_001002913]
4187	0.000766	3.85e-06	-6.33139	4.52169	-1.27772	XLOC_l2_015760	BROAD Institute lincRNA (XLOC_l2_015760), lincRNA [TCONS_l2_00030536]
51061	0.00077	3.87e-06	-6.32798	4.51479	-1.84926	VWF	Homo sapiens von Willebrand factor (VWF), mRNA [NM_000552]
28853	0.00077	3.9e-06	6.32444	4.50765	1.12367	KLF10	Homo sapiens Kruppel-like factor 10 (KLF10), transcript variant 1, mRNA [NM_005655]
8724	0.00077	3.91e-06	-6.32329	4.5053	-0.636919	SIGIRR	Homo sapiens single immunoglobulin and toll-interleukin 1 receptor (TIR) domain (SIGIRR), transcript variant 3, mRNA [NM_021805]
60530	0.00077	3.92e-06	-6.32294	4.5046	-1.00957	GNG7	Homo sapiens guanine nucleotide binding protein (G protein), gamma 7 (GNG7), mRNA [NM_052847]
5666	0.00077	3.93e-06	-6.32137	4.50143	-0.723577	LBH	Homo sapiens limb bud and heart development homolog (mouse) (LBH), mRNA [NM_030915]
41195	0.00077	3.94e-06	-6.31963	4.49791	-1.88932	VWF	Homo sapiens von Willebrand factor (VWF), mRNA [NM_000552]
14756	0.00077	3.96e-06	6.3175	4.49359	0.875845	RG9MTD1	Homo sapiens RNA (guanine-9-) methyltransferase domain containing 1 (RG9MTD1), nuclear gene encoding mitochondrial protein, mRNA [NM_017819]
58908	0.00077	3.96e-06	-6.31741	4.49342	-1.16691	SLITRK6	Homo sapiens SLIT and NTRK-like family, member 6 (SLITRK6), mRNA [NM_032229]
15263	0.000771	3.98e-06	-6.3156	4.48975	-0.660642	WDSUB1	Homo sapiens WD repeat, sterile alpha motif and U-box domain containing 1 (WDSUB1), transcript variant 3, mRNA [NM_152528]
60007	0.000774	4.02e-06	6.31082	4.48008	0.761004	ABCF1	Homo sapiens ATP-binding cassette, sub-family F (GCN20), member 1 (ABCF1), transcript variant 1, mRNA [NM_001025091]
4655	0.000774	4.02e-06	-6.31067	4.47978	-1.73036	AXIN2	Homo sapiens axin 2 (AXIN2), mRNA [NM_004655]
17430	0.000774	4.04e-06	-6.3086	4.47559	-1.13935	ACR	Homo sapiens acrosin (ACR), mRNA [NM_001097]
8607	0.000774	4.04e-06	-6.30813	4.47463	-1.18057	XLOC_010376	BROAD Institute lincRNA (XLOC_010376), lincRNA [TCONS_00021548]
28866	0.000779	4.09e-06	6.30275	4.46374	0.903503	HSPA8	heat shock 70kDa protein 8 [Source:HGNC Symbol;Acc:5241] [ENST00000527983]
24136	0.000779	4.11e-06	-6.30071	4.45961	-0.587031	R3HDM2	Homo sapiens R3H domain containing 2 (R3HDM2), mRNA [NM_014925]
21906	0.000779	4.11e-06	-6.30058	4.45934	-1.14471	VWF	Homo sapiens von Willebrand factor (VWF), mRNA [NM_000552]
35085	0.000782	4.14e-06	-6.29719	4.45246	-1.50598	PECAM1	Homo sapiens platelet/endothelial cell adhesion molecule (PECAM1), mRNA [NM_000442]
45196	0.000785	4.17e-06	-6.29371	4.44542	-1.14436	LOC100506990	Homo sapiens uncharacterized LOC100506990 (LOC100506990), transcript variant 2, non-coding RNA [NR_040092]
31053	0.000785	4.18e-06	-6.29248	4.44293	-0.593947	COMMD7	Homo sapiens COMM domain containing 7 (COMMD7), transcript variant 1, mRNA [NM_053041]
27311	0.00079	4.22e-06	6.28824	4.43433	1.30425	CEBPD	Homo sapiens CCAAT/enhancer binding protein (C/EBP), delta (CEBPD), mRNA [NM_005195]
42760	0.000799	4.28e-06	-6.28166	4.42098	-1.83039	VWF	Homo sapiens von Willebrand factor (VWF), mRNA [NM_000552]
26009	0.000814	4.37e-06	6.27142	4.40021	0.664898	MFAP3	Homo sapiens microfibrillar-associated protein 3 (MFAP3), transcript variant 3, mRNA [NM_001242336]
32704	0.000818	4.4e-06	-6.26789	4.39303	-1.02873	KIAA1462	Homo sapiens KIAA1462 (KIAA1462), mRNA [NM_020848]
55599	0.000818	4.42e-06	-6.26648	4.39017	-1.0693	PTPRB	Homo sapiens protein tyrosine phosphatase, receptor type, B (PTPRB), transcript variant 2, mRNA [NM_002837]
2115	0.000823	4.46e-06	6.26241	4.38191	0.987246	CXCL16	Homo sapiens chemokine (C-X-C motif) ligand 16 (CXCL16), transcript variant 2, mRNA [NM_001100812]
53358	0.000828	4.5e-06	-6.25799	4.37292	-0.679319	WDSUB1	Homo sapiens WD repeat, sterile alpha motif and U-box domain containing 1 (WDSUB1), transcript variant 3, mRNA [NM_152528]
60279	0.000838	4.58e-06	-6.24997	4.35662	-1.12671	SORBS2	Homo sapiens sorbin and SH3 domain containing 2 (SORBS2), transcript variant 2, mRNA [NM_021069]
51869	0.000838	4.58e-06	-6.24964	4.35595	-1.81474	VWF	Homo sapiens von Willebrand factor (VWF), mRNA [NM_000552]
18836	0.000838	4.59e-06	-6.24829	4.35322	-1.12216	SORBS2	Homo sapiens sorbin and SH3 domain containing 2 (SORBS2), transcript variant 2, mRNA [NM_021069]
49868	0.000839	4.61e-06	6.24621	4.34898	0.75178
33557	0.000839	4.63e-06	6.24412	4.34474	0.941653	RIOK2	Homo sapiens RIO kinase 2 (yeast) (RIOK2), transcript variant 1, mRNA [NM_018343]
42861	0.000839	4.64e-06	-6.24351	4.34349	-0.583878	BBX	Homo sapiens bobby sox homolog (Drosophila) (BBX), transcript variant 2, mRNA [NM_020235]
28682	0.00084	4.65e-06	-6.24189	4.3402	-1.40941	GPR20	Homo sapiens G protein-coupled receptor 20 (GPR20), mRNA [NM_005293]
40973	0.000843	4.7e-06	-6.23773	4.33174	-2.10266	OSR2	Homo sapiens odd-skipped related 2 (Drosophila) (OSR2), transcript variant 2, mRNA [NM_053001]
9587	0.000843	4.71e-06	-6.23638	4.32899	-1.42542	LOC645722	PREDICTED: Homo sapiens hypothetical LOC645722, transcript variant 2 (LOC645722), miscRNA [XR_132630]
12484	0.000843	4.71e-06	6.23615	4.32852	0.645854	TCEB3	Homo sapiens transcription elongation factor B (SIII), polypeptide 3 (110kDa, elongin A) (TCEB3), mRNA [NM_003198]
42813	0.000843	4.74e-06	-6.23386	4.32385	-0.749459	LOC644285	Homo sapiens cDNA FLJ44905 fis, clone BRAMY3005912. [AK126853]
26172	0.000843	4.74e-06	6.23303	4.32217	4.39078	S100A7	Homo sapiens S100 calcium binding protein A7 (S100A7), mRNA [NM_002963]
51713	0.000843	4.75e-06	6.23227	4.32063	1.89456	UNC93A	Homo sapiens unc-93 homolog A (C. elegans) (UNC93A), transcript variant 1, mRNA [NM_018974]
6449	0.000848	4.79e-06	-6.22831	4.31256	-1.23576	XLOC_l2_015760	BROAD Institute lincRNA (XLOC_l2_015760), lincRNA [TCONS_l2_00030536]
27839	0.000851	4.82e-06	-6.22511	4.30604	-0.601893	ADD1	Homo sapiens adducin 1 (alpha) (ADD1), transcript variant 2, mRNA [NM_014189]
53581	0.000856	4.87e-06	6.22051	4.29669	0.963916	PTRH2	Homo sapiens peptidyl-tRNA hydrolase 2 (PTRH2), nuclear gene encoding mitochondrial protein, mRNA [NM_016077]
55512	0.000856	4.89e-06	-6.21915	4.2939	-1.13638	SORBS2	Homo sapiens sorbin and SH3 domain containing 2 (SORBS2), transcript variant 2, mRNA [NM_021069]
46963	0.000856	4.9e-06	6.21807	4.29171	1.20288	RND3	Homo sapiens Rho family GTPase 3 (RND3), mRNA [NM_005168]
54624	0.000856	4.91e-06	-6.21712	4.28978	-1.01147	GCGR	Homo sapiens glucagon receptor (GCGR), mRNA [NM_000160]
57114	0.000856	4.92e-06	-6.216	4.28748	-2.15364	MYH11	Homo sapiens myosin, heavy chain 11, smooth muscle (MYH11), transcript variant SM2B, mRNA [NM_001040113]
21130	0.000856	4.95e-06	-6.21359	4.28257	-1.73093	TAGLN	Homo sapiens transgelin (TAGLN), transcript variant 1, mRNA [NM_001001522]
50786	0.000856	4.95e-06	6.21318	4.28175	1.05125	RIOK2	Homo sapiens RIO kinase 2 (yeast) (RIOK2), transcript variant 1, mRNA [NM_018343]
18693	0.000859	4.99e-06	-6.20898	4.27317	-0.804779	LOC644192	PREDICTED: Homo sapiens hypothetical LOC644192 (LOC644192), miscRNA [XR_111553]
46798	0.000859	5.02e-06	6.20694	4.26902	4.31439	S100A7	Homo sapiens S100 calcium binding protein A7 (S100A7), mRNA [NM_002963]
39223	0.000859	5.02e-06	-6.20673	4.2686	-0.733091	LBH	Homo sapiens limb bud and heart development homolog (mouse) (LBH), mRNA [NM_030915]
60830	0.000859	5.03e-06	-6.20611	4.26733	-1.19952	HIP1	huntingtin interacting protein 1 [Source:HGNC Symbol;Acc:4913] [ENST00000479835]
57017	0.000859	5.03e-06	-6.20551	4.2661	-1.01311	ST6GALNAC1	Homo sapiens ST6 (alpha-N-acetyl-neuraminyl-2,3-beta-galactosyl-1,3)-N-acetylgalactosaminide alpha-2,6-sialyltransferase 1 (ST6GALNAC1), mRNA [NM_018414]
1377	0.000863	5.08e-06	-6.20144	4.2578	-0.870617	PRDM16	Homo sapiens PR domain containing 16 (PRDM16), transcript variant 1, mRNA [NM_022114]
18552	0.000863	5.09e-06	-6.2003	4.25547	-1.05683	SPEG	Homo sapiens SPEG complex locus (SPEG), transcript variant 4, mRNA [NM_001173476]
27154	0.000863	5.1e-06	-6.19942	4.25368	-1.15462	SORBS2	Homo sapiens sorbin and SH3 domain containing 2 (SORBS2), transcript variant 2, mRNA [NM_021069]
6565	0.000864	5.13e-06	-6.19651	4.24775	-1.07738	PCDH19	Homo sapiens protocadherin 19 (PCDH19), transcript variant 2, mRNA [NM_020766]
47819	0.000864	5.13e-06	-6.19616	4.24703	-0.945685	PLAT	Homo sapiens plasminogen activator, tissue (PLAT), transcript variant 1, mRNA [NM_000930]
1651	0.000872	5.19e-06	-6.19086	4.23622	-0.732262	TECPR1	Homo sapiens tectonin beta-propeller repeat containing 1 (TECPR1), mRNA [NM_015395]
46457	0.000872	5.21e-06	6.18957	4.23359	4.35679	S100A7	Homo sapiens S100 calcium binding protein A7 (S100A7), mRNA [NM_002963]
20361	0.000875	5.24e-06	6.18641	4.22713	0.496736	C8orf76	Homo sapiens chromosome 8 open reading frame 76 (C8orf76), mRNA [NM_032847]
43252	0.000875	5.25e-06	-6.18574	4.22577	-1.24692	C1orf115	Homo sapiens chromosome 1 open reading frame 115 (C1orf115), mRNA [NM_024709]
60774	0.000879	5.29e-06	-6.18208	4.21829	-1.25555	XLOC_l2_004640	BROAD Institute lincRNA (XLOC_l2_004640), lincRNA [TCONS_l2_00008608]
49217	0.000882	5.33e-06	-6.17891	4.21181	-1.0494	XLOC_001035	BROAD Institute lincRNA (XLOC_001035), lincRNA [TCONS_00002485]
42720	0.000882	5.33e-06	-6.17835	4.21066	-0.556353	BBX	Homo sapiens bobby sox homolog (Drosophila) (BBX), transcript variant 2, mRNA [NM_020235]
24621	0.000886	5.37e-06	-6.17493	4.20368	-2.02149	ACTA2	Homo sapiens actin, alpha 2, smooth muscle, aorta (ACTA2), transcript variant 2, mRNA [NM_001613]
20154	0.000888	5.4e-06	6.17233	4.19837	1.09737	RIOK2	Homo sapiens RIO kinase 2 (yeast) (RIOK2), transcript variant 1, mRNA [NM_018343]
18270	0.000888	5.42e-06	6.17126	4.19617	4.3947	S100A7	Homo sapiens S100 calcium binding protein A7 (S100A7), mRNA [NM_002963]
52747	0.000889	5.44e-06	6.16939	4.19236	4.35367	S100A7	Homo sapiens S100 calcium binding protein A7 (S100A7), mRNA [NM_002963]
22512	0.00089	5.45e-06	6.16806	4.18963	0.900816	CXorf26	Homo sapiens chromosome X open reading frame 26 (CXorf26), mRNA [NM_016500]
30782	0.000896	5.51e-06	-6.16329	4.17988	-0.999627	XLOC_l2_012081
52362	0.000896	5.52e-06	-6.16241	4.17809	-1.82567	VWF	Homo sapiens von Willebrand factor (VWF), mRNA [NM_000552]
15133	0.000896	5.53e-06	-6.16131	4.17584	-0.934979	LOC100289097	PREDICTED: Homo sapiens protein FRG1-like, transcript variant 1 (LOC100289097), mRNA [XM_002343891]
40955	0.000897	5.55e-06	-6.15951	4.17215	-1.072	LOC100131564	Homo sapiens uncharacterized LOC100131564 (LOC100131564), non-coding RNA [NR_034089]
22839	0.000897	5.57e-06	-6.15831	4.16969	-1.51897	WNT3	Homo sapiens wingless-type MMTV integration site family, member 3 (WNT3), mRNA [NM_030753]
12960	0.000906	5.64e-06	-6.152	4.15679	-1.19566	AHDC1	Homo sapiens AT hook, DNA binding motif, containing 1 (AHDC1), mRNA [NM_001029882]
87	0.000906	5.66e-06	6.15029	4.15329	1.20415	HSP90AA1	Homo sapiens heat shock protein 90kDa alpha (cytosolic), class A member 1 (HSP90AA1), transcript variant 1, mRNA [NM_001017963]
51435	0.000906	5.67e-06	6.14971	4.1521	1.96212	LOC100509105	PREDICTED: Homo sapiens hypothetical LOC100509105 (LOC100509105), miscRNA [XR_113070]
12437	0.000906	5.68e-06	6.14874	4.15012	4.29979	S100A7	Homo sapiens S100 calcium binding protein A7 (S100A7), mRNA [NM_002963]
7326	0.000912	5.73e-06	-6.14471	4.14186	-0.599082	LOC100652772	PREDICTED: Homo sapiens hypothetical protein LOC100652772 (LOC100652772), mRNA [XM_003403422]
44074	0.000918	5.79e-06	-6.14027	4.13278	-1.11697	SLC25A36	Homo sapiens solute carrier family 25, member 36 (SLC25A36), transcript variant 1, mRNA [NM_001104647]
55373	0.000919	5.81e-06	-6.13874	4.12965	-0.892032	ISYNA1	Homo sapiens inositol-3-phosphate synthase 1 (ISYNA1), transcript variant 1, mRNA [NM_016368]
2727	0.000927	5.87e-06	-6.13358	4.11906	-1.29136	HOXD3	Homo sapiens homeobox D3 (HOXD3), mRNA [NM_006898]
3176	0.000927	5.89e-06	-6.13219	4.11621	-1.11354	SORBS2	Homo sapiens sorbin and SH3 domain containing 2 (SORBS2), transcript variant 2, mRNA [NM_021069]
5141	0.000931	5.93e-06	6.12917	4.11003	4.20222	S100A7	Homo sapiens S100 calcium binding protein A7 (S100A7), mRNA [NM_002963]
44983	0.000934	5.97e-06	-6.12591	4.10335	-0.663423	WDSUB1	Homo sapiens WD repeat, sterile alpha motif and U-box domain containing 1 (WDSUB1), transcript variant 3, mRNA [NM_152528]
44288	0.000934	5.98e-06	6.12549	4.10248	4.25126	S100A7	Homo sapiens S100 calcium binding protein A7 (S100A7), mRNA [NM_002963]
11887	0.000937	6.01e-06	-6.12278	4.09692	-0.896703	STARD13	Homo sapiens StAR-related lipid transfer (START) domain containing 13 (STARD13), transcript variant 1, mRNA [NM_178006]
6591	0.00094	6.04e-06	6.12015	4.09153	0.677064	COPS3	Homo sapiens COP9 constitutive photomorphogenic homolog subunit 3 (Arabidopsis) (COPS3), transcript variant 1, mRNA [NM_003653]
10500	0.000946	6.1e-06	-6.11579	4.0826	-0.90564	PLAT	Homo sapiens plasminogen activator, tissue (PLAT), transcript variant 1, mRNA [NM_000930]
60633	0.000946	6.11e-06	-6.11502	4.08101	-0.630599	CCDC130	Homo sapiens coiled-coil domain containing 130 (CCDC130), mRNA [NM_030818]
4702	0.000947	6.13e-06	-6.11343	4.07775	-1.47414	CSRP1	Homo sapiens cysteine and glycine-rich protein 1 (CSRP1), transcript variant 1, mRNA [NM_004078]
23885	0.000948	6.21e-06	6.10771	4.06601	1.02252	ARSI	Homo sapiens arylsulfatase family, member I (ARSI), mRNA [NM_001012301]
33866	0.000948	6.21e-06	6.10739	4.06536	0.540287	ATG4A	Homo sapiens ATG4 autophagy related 4 homolog A (S. cerevisiae) (ATG4A), transcript variant 1, mRNA [NM_052936]
29027	0.000948	6.23e-06	6.10609	4.06268	0.778481	RBM7	Homo sapiens RNA binding motif protein 7 (RBM7), mRNA [NM_016090]
59349	0.000948	6.24e-06	-6.10554	4.06156	-1.78979	VWF	Homo sapiens von Willebrand factor (VWF), mRNA [NM_000552]
58489	0.000948	6.24e-06	-6.1052	4.06086	-0.683662	MAML3	Homo sapiens mastermind-like 3 (Drosophila) (MAML3), mRNA [NM_018717]
36574	0.000948	6.26e-06	-6.10379	4.05796	-1.08357	KIF26A	Homo sapiens kinesin family member 26A (KIF26A), mRNA [NM_015656]
8330	0.000948	6.26e-06	-6.10378	4.05794	-1.86088	VWF	Homo sapiens von Willebrand factor (VWF), mRNA [NM_000552]
8968	0.000948	6.28e-06	6.10256	4.05544	1.57427	MMP19	Homo sapiens matrix metallopeptidase 19 (MMP19), transcript variant 1, mRNA [NM_002429]
39823	0.000948	6.29e-06	6.10185	4.05399	1.24263
27634	0.000948	6.29e-06	-6.10168	4.05363	-0.598874	XLOC_005690	Q35L47_9BRAD (Q35L47) Probable nicotinate-nucleotide adenylyltransferase , partial (8%) [THC2518376]
56291	0.000949	6.32e-06	6.09978	4.04972	4.2433	S100A7	Homo sapiens S100 calcium binding protein A7 (S100A7), mRNA [NM_002963]
56335	0.000949	6.33e-06	-6.09881	4.04774	-1.14422	BOC	Homo sapiens Boc homolog (mouse) (BOC), mRNA [NM_033254]
15363	0.00095	6.35e-06	6.0974	4.04484	2.68225	CXCL2	Homo sapiens chemokine (C-X-C motif) ligand 2 (CXCL2), mRNA [NM_002089]
13022	0.000962	6.46e-06	-6.08944	4.02849	-0.742894	XLOC_l2_004640	BROAD Institute lincRNA (XLOC_l2_004640), lincRNA [TCONS_l2_00008611]
42773	0.000962	6.46e-06	-6.08904	4.02767	-0.762032	NISCH	Homo sapiens nischarin (NISCH), mRNA [NM_007184]
51410	0.000968	6.52e-06	6.08498	4.01933	1.30763	RRP15	Homo sapiens ribosomal RNA processing 15 homolog (S. cerevisiae) (RRP15), mRNA [NM_016052]
7088	0.00097	6.55e-06	-6.08302	4.01529	-1.25646	RAPGEF3	Homo sapiens Rap guanine nucleotide exchange factor (GEF) 3 (RAPGEF3), transcript variant 1, mRNA [NM_001098531]
62754	0.000971	6.57e-06	6.08178	4.01274	0.955131	DOHH	Homo sapiens deoxyhypusine hydroxylase/monooxygenase (DOHH), transcript variant 2, mRNA [NM_031304]
41560	0.000978	6.64e-06	6.07668	4.00226	0.770774	CEBPB	Homo sapiens CCAAT/enhancer binding protein (C/EBP), beta (CEBPB), mRNA [NM_005194]
10284	0.000978	6.66e-06	-6.07516	3.99912	-1.48392	LOC100131564	Homo sapiens uncharacterized LOC100131564 (LOC100131564), non-coding RNA [NR_034089]
24053	0.000978	6.67e-06	-6.07453	3.99783	-0.803888	MIR143HG	Homo sapiens MIR143 host gene (non-protein coding) (MIR143HG), non-coding RNA [NR_027180]
49277	0.000978	6.68e-06	-6.07395	3.99664	-1.56548	LOC100506990	Homo sapiens uncharacterized LOC100506990 (LOC100506990), transcript variant 2, non-coding RNA [NR_040092]
48757	0.000983	6.73e-06	-6.07028	3.98909	-1.22086	GNAZ	Homo sapiens guanine nucleotide binding protein (G protein), alpha z polypeptide (GNAZ), mRNA [NM_002073]
25720	0.000985	6.77e-06	-6.06749	3.98334	-0.762032	LOC100506710	Homo sapiens endogenous Bornavirus-like nucleoprotein 2 pseudogene (LOC100506710), non-coding RNA [NR_036592]
17817	0.000985	6.77e-06	6.06737	3.9831	0.866962	SLC36A1	Homo sapiens solute carrier family 36 (proton/amino acid symporter), member 1 (SLC36A1), mRNA [NM_078483]
58525	0.000986	6.8e-06	6.06573	3.97971	0.948967	FAM126A	Homo sapiens family with sequence similarity 126, member A (FAM126A), mRNA [NM_032581]
50258	0.000986	6.81e-06	6.06501	3.97823	0.742956	CEBPB	Homo sapiens CCAAT/enhancer binding protein (C/EBP), beta (CEBPB), mRNA [NM_005194]
46871	0.000987	6.84e-06	-6.06307	3.97424	-1.83617	VWF	Homo sapiens von Willebrand factor (VWF), mRNA [NM_000552]
50329	0.000988	6.85e-06	-6.06195	3.97194	-0.937892	CCDC149	Homo sapiens coiled-coil domain containing 149 (CCDC149), transcript variant 1, mRNA [NM_173463]
56576	0.000995	6.93e-06	-6.05675	3.96123	-1.47484		Q6JHZ7_HUMAN (Q6JHZ7) HCV-NS5ATP5 binding protein 1, partial (29%) [THC2537043]
32092	0.000995	6.94e-06	-6.05629	3.96028	-0.925005	MDK	Homo sapiens midkine (neurite growth-promoting factor 2) (MDK), transcript variant 1, mRNA [NM_001012334]
54134	0.001	6.99e-06	6.05281	3.95312	1.0516	RPS4X	ribosomal protein S4, X-linked [Source:HGNC Symbol;Acc:10424] [ENST00000373626]
30212	0.001001	7.03e-06	6.0499	3.94712	1.795	XLOC_001257
20312	0.001001	7.05e-06	-6.04899	3.94525	-0.907969	ZEB2	Homo sapiens zinc finger E-box binding homeobox 2 (ZEB2), transcript variant 1, mRNA [NM_014795]
13654	0.001001	7.05e-06	-6.04877	3.9448	-1.70175	TAGLN	Homo sapiens transgelin (TAGLN), transcript variant 1, mRNA [NM_001001522]
35749	0.001001	7.07e-06	6.04767	3.94252	1.04993	SERPINB1	Homo sapiens serpin peptidase inhibitor, clade B (ovalbumin), member 1 (SERPINB1), mRNA [NM_030666]
48216	0.001001	7.07e-06	-6.04726	3.94168	-0.798241	C4orf38	Homo sapiens chromosome 4 open reading frame 38 (C4orf38), non-coding RNA [NR_024008]
54231	0.001001	7.11e-06	-6.04521	3.93746	-1.26985	PRPH	Homo sapiens peripherin (PRPH), mRNA [NM_006262]
49058	0.001001	7.12e-06	-6.04436	3.93571	-1.20985	LOC100507312	PREDICTED: Homo sapiens hypothetical LOC100507312, transcript variant 1 (LOC100507312), miscRNA [XR_113288]
1977	0.001001	7.12e-06	-6.04434	3.93566	-0.856794	MAMSTR	Homo sapiens MEF2 activating motif and SAP domain containing transcriptional regulator (MAMSTR), transcript variant 2, mRNA [NM_182574]
54514	0.001001	7.14e-06	-6.04325	3.93341	-0.473206	LOC100287765	Homo sapiens uncharacterized LOC100287765 (LOC100287765), non-coding RNA [NR_038988]
24174	0.001002	7.16e-06	-6.04155	3.92991	-0.684868	XLOC_007698	BROAD Institute lincRNA (XLOC_007698), lincRNA [TCONS_00016324]
53956	0.001008	7.22e-06	6.0375	3.92156	0.885932	SURF4	Homo sapiens surfeit 4 (SURF4), mRNA [NM_033161]
62851	0.001008	7.24e-06	6.03668	3.91987	0.803591	MYNN	Homo sapiens myoneurin (MYNN), transcript variant 1, mRNA [NM_018657]
54108	0.001015	7.33e-06	-6.03065	3.90743	-0.687618	XLOC_005126	ALU5_HUMAN (P39192) Alu subfamily SC sequence contamination warning entry, partial (11%) [THC2500034]
44258	0.001015	7.35e-06	-6.02934	3.90473	-0.907758	NFIC	Homo sapiens nuclear factor I/C (CCAAT-binding transcription factor) (NFIC), transcript variant 2, mRNA [NM_205843]
11802	0.001015	7.36e-06	6.02911	3.90425	1.04383	GNL3	Homo sapiens guanine nucleotide binding protein-like 3 (nucleolar) (GNL3), transcript variant 1, mRNA [NM_014366]
45706	0.001015	7.38e-06	-6.02782	3.90158	-1.17093	VPS37D	Homo sapiens vacuolar protein sorting 37 homolog D (S. cerevisiae) (VPS37D), mRNA [NM_001077621]
43166	0.001015	7.41e-06	-6.02593	3.89769	-0.667527		Homo sapiens PP10881 mRNA, complete cds. [AF370399]
56571	0.001015	7.41e-06	6.02576	3.89735	4.15073	S100A7	Homo sapiens S100 calcium binding protein A7 (S100A7), mRNA [NM_002963]
18750	0.001015	7.43e-06	6.02468	3.89511	0.777609	UBE2D3	Homo sapiens ubiquitin-conjugating enzyme E2D 3 (UBE2D3), transcript variant 2, mRNA [NM_181886]
53249	0.001015	7.44e-06	6.02381	3.89332	0.622334	NMD3	Homo sapiens NMD3 homolog (S. cerevisiae) (NMD3), mRNA [NM_015938]
37358	0.001015	7.44e-06	6.02371	3.89312	1.15567	NMI	Homo sapiens N-myc (and STAT) interactor (NMI), mRNA [NM_004688]
26944	0.001015	7.49e-06	-6.0209	3.88731	-1.24492	NANOG	Homo sapiens Nanog homeobox (NANOG), mRNA [NM_024865]
52522	0.001015	7.49e-06	-6.0207	3.88689	-0.87127	XLOC_l2_015034	BROAD Institute lincRNA (XLOC_l2_015034), lincRNA [TCONS_l2_00029055]
20044	0.001015	7.5e-06	-6.0204	3.88628	-0.837411	DKFZp547J222	Homo sapiens mRNA; cDNA DKFZp547J222 (from clone DKFZp547J222). [AL512720]
7400	0.001015	7.51e-06	6.01979	3.88502	0.537026
37263	0.001015	7.51e-06	-6.01979	3.88502	-0.749049	LBH	Homo sapiens limb bud and heart development homolog (mouse) (LBH), mRNA [NM_030915]
54042	0.001018	7.56e-06	6.01632	3.87786	2.52902	FOSL1	Homo sapiens FOS-like antigen 1 (FOSL1), mRNA [NM_005438]
44887	0.001018	7.57e-06	-6.01608	3.87736	-1.61402	MYLK	Homo sapiens myosin light chain kinase (MYLK), transcript variant 1, mRNA [NM_053025]
31581	0.001031	7.68e-06	-6.00936	3.86347	-0.850009	EZH1	Homo sapiens enhancer of zeste homolog 1 (Drosophila) (EZH1), mRNA [NM_001991]
41764	0.001034	7.72e-06	-6.00693	3.85845	-0.742412	LRRC37BP1	Homo sapiens leucine rich repeat containing 37B pseudogene 1 (LRRC37BP1), non-coding RNA [NR_015341]
23709	0.001034	7.74e-06	-6.00594	3.85641	-1.16257	EDN1	Homo sapiens endothelin 1 (EDN1), transcript variant 1, mRNA [NM_001955]
50769	0.001034	7.75e-06	-6.00511	3.8547	-0.754561	RASL11A	Homo sapiens RAS-like, family 11, member A (RASL11A), mRNA [NM_206827]
55427	0.001034	7.76e-06	6.00435	3.85313	1.14846	HSPA4	Homo sapiens heat shock 70kDa protein 4 (HSPA4), mRNA [NM_002154]
12121	0.001039	7.83e-06	6.00021	3.84458	1.47308	AEN	Homo sapiens apoptosis enhancing nuclease (AEN), mRNA [NM_022767]
34981	0.001039	7.84e-06	-6.00003	3.84421	-1.62065	ATP1A2	Homo sapiens ATPase, Na+/K+ transporting, alpha 2 polypeptide (ATP1A2), mRNA [NM_000702]
51187	0.001039	7.85e-06	-5.99912	3.84231	-1.12544	NKD2	Homo sapiens naked cuticle homolog 2 (Drosophila) (NKD2), mRNA [NM_033120]
21377	0.001041	7.9e-06	-5.99634	3.83657	-0.943318	NYNRIN	Homo sapiens NYN domain and retroviral integrase containing (NYNRIN), mRNA [NM_025081]
8186	0.001041	7.91e-06	5.9957	3.83525	0.730319	INPP5F	Homo sapiens inositol polyphosphate-5-phosphatase F (INPP5F), transcript variant 3, mRNA [NM_001243195]
20778	0.001041	7.92e-06	-5.99536	3.83454	-0.851956	LOC100131541	PREDICTED: Homo sapiens hypothetical LOC100131541 (LOC100131541), miscRNA [XR_110905]
57232	0.001043	7.97e-06	-5.99232	3.82826	-0.901596	GLI2	Homo sapiens GLI family zinc finger 2 (GLI2), mRNA [NM_005270]
31693	0.001043	7.98e-06	-5.9917	3.82697	-1.34732	MCAM	Homo sapiens melanoma cell adhesion molecule (MCAM), mRNA [NM_006500]
33482	0.001043	7.98e-06	-5.99148	3.82653	-0.80021		Uncharacterized proteincDNA FLJ40032 fis, clone STOMA2009256 [Source:UniProtKB/TrEMBL;Acc:Q8N843] [ENST00000358234]
53782	0.001051	8.09e-06	5.98521	3.81354	1.49965	SERPINB5	Homo sapiens serpin peptidase inhibitor, clade B (ovalbumin), member 5 (SERPINB5), mRNA [NM_002639]
25588	0.001051	8.09e-06	5.98507	3.81326	0.743112	LOC100128737	PREDICTED: Homo sapiens hypothetical LOC100128737, transcript variant 3 (LOC100128737), miscRNA [XR_108797]
62965	0.001051	8.13e-06	-5.9831	3.80918	-0.610225	CCDC130	Homo sapiens coiled-coil domain containing 130 (CCDC130), mRNA [NM_030818]
3514	0.001051	8.16e-06	5.9815	3.80586	1.00508	HSPA4	Homo sapiens heat shock 70kDa protein 4 (HSPA4), mRNA [NM_002154]
10510	0.001051	8.17e-06	-5.98099	3.80481	-0.819566	PFN4	Homo sapiens profilin family, member 4 (PFN4), mRNA [NM_199346]
33864	0.001051	8.17e-06	-5.98089	3.8046	-0.787587	GTF2IRD2	Homo sapiens GTF2I repeat domain containing 2 (GTF2IRD2), mRNA [NM_173537]
26610	0.001051	8.19e-06	-5.97989	3.80254	-1.19408	CBX7	Homo sapiens chromobox homolog 7 (CBX7), mRNA [NM_175709]
16889	0.001051	8.2e-06	-5.97904	3.80079	-1.09523	SORBS2	Homo sapiens sorbin and SH3 domain containing 2 (SORBS2), transcript variant 2, mRNA [NM_021069]
50279	0.001051	8.2e-06	5.97892	3.80052	2.23215	AKR1B10	Homo sapiens aldo-keto reductase family 1, member B10 (aldose reductase) (AKR1B10), mRNA [NM_020299]
8475	0.001051	8.21e-06	-5.97839	3.79944	-0.50283	ATF7IP	Homo sapiens activating transcription factor 7 interacting protein (ATF7IP), mRNA [NM_018179]
48080	0.001053	8.27e-06	-5.97528	3.79299	-1.28411	HOXC9	Homo sapiens homeobox C9 (HOXC9), mRNA [NM_006897]
51170	0.001053	8.27e-06	-5.97524	3.79291	-1.0627	TBX2	Homo sapiens T-box 2 (TBX2), mRNA [NM_005994]
5134	0.001053	8.29e-06	-5.97417	3.7907	-0.761635	LAMA3	Homo sapiens laminin, alpha 3 (LAMA3), transcript variant 1, mRNA [NM_198129]
12220	0.001053	8.31e-06	5.97316	3.7886	1.32995	HSPH1	Homo sapiens heat shock 105kDa/110kDa protein 1 (HSPH1), mRNA [NM_006644]
2593	0.001053	8.31e-06	-5.9731	3.78848	-1.40045	GOLGA6L10	Homo sapiens golgin A6 family-like 10 (GOLGA6L10), mRNA [NM_001164465]
27358	0.001054	8.33e-06	5.97166	3.78551	0.831478	TMEM217	Homo sapiens transmembrane protein 217 (TMEM217), transcript variant 1, mRNA [NM_145316]
43072	0.001056	8.37e-06	-5.96961	3.78126	-1.50488	LOC285084	Homo sapiens uncharacterized LOC285084 (LOC285084), non-coding RNA [NR_038897]
34952	0.001058	8.41e-06	-5.96767	3.77722	-0.608761	BBX	Homo sapiens bobby sox homolog (Drosophila) (BBX), transcript variant 2, mRNA [NM_020235]
57018	0.001058	8.42e-06	5.96697	3.77578	0.511366	RNF149	Homo sapiens ring finger protein 149 (RNF149), mRNA [NM_173647]
40618	0.001059	8.44e-06	-5.96589	3.77354	-0.687537	XLOC_001134	BROAD Institute lincRNA (XLOC_001134), lincRNA [TCONS_00001763]
42888	0.001068	8.53e-06	5.96096	3.76334	0.930635	RPF2	Homo sapiens ribosome production factor 2 homolog (S. cerevisiae) (RPF2), mRNA [NM_032194]
22632	0.00107	8.58e-06	-5.95804	3.75728	-1.42895	TNS1	Homo sapiens tensin 1 (TNS1), mRNA [NM_022648]
40207	0.00107	8.58e-06	5.958	3.7572	0.864193	RPL28	Homo sapiens ribosomal protein L28 (RPL28), transcript variant 5, mRNA [NM_001136137]
10940	0.001081	8.72e-06	5.95083	3.74234	0.695762	ERO1L	Homo sapiens ERO1-like (S. cerevisiae) (ERO1L), mRNA [NM_014584]
3902	0.001081	8.72e-06	5.9506	3.74186	1.69259	PLA2G3	Homo sapiens phospholipase A2, group III (PLA2G3), mRNA [NM_015715]
48045	0.001081	8.77e-06	5.94833	3.73714	0.737582	CEBPB	Homo sapiens CCAAT/enhancer binding protein (C/EBP), beta (CEBPB), mRNA [NM_005194]
32728	0.001081	8.79e-06	5.94704	3.73448	0.786815	SNRPG	Homo sapiens small nuclear ribonucleoprotein polypeptide G (SNRPG), mRNA [NM_003096]
4873	0.001081	8.8e-06	-5.94656	3.73348	-1.04808	SNCG	Homo sapiens synuclein, gamma (breast cancer-specific protein 1) (SNCG), mRNA [NM_003087]
47998	0.001081	8.8e-06	-5.94651	3.73337	-0.811552	LOC100505576	Homo sapiens uncharacterized LOC100505576 (LOC100505576), non-coding RNA [NR_038847]
15232	0.001081	8.8e-06	-5.94643	3.73321	-0.636015	CABIN1	Homo sapiens calcineurin binding protein 1 (CABIN1), transcript variant 2, mRNA [NM_012295]
10052	0.001081	8.82e-06	5.9456	3.73148	0.795413	PHF23	Homo sapiens PHD finger protein 23 (PHF23), mRNA [NM_024297]
39105	0.001081	8.82e-06	-5.94559	3.73146	-1.43012	LOC100505648	Homo sapiens uncharacterized LOC100505648 (LOC100505648), non-coding RNA [NR_040058]
43615	0.001083	8.85e-06	5.94384	3.72783	0.717263	ATG5	Homo sapiens ATG5 autophagy related 5 homolog (S. cerevisiae) (ATG5), mRNA [NM_004849]
10532	0.001084	8.89e-06	5.94189	3.72379	0.734422	NUP35	Homo sapiens nucleoporin 35kDa (NUP35), mRNA [NM_138285]
12126	0.001084	8.9e-06	-5.94154	3.72305	-0.6757	MTMR10	Homo sapiens myotubularin related protein 10 (MTMR10), mRNA [NM_017762]
27697	0.001087	8.94e-06	5.9394	3.71863	1.89626
35608	0.001089	8.97e-06	-5.93753	3.71474	-0.851532	RCOR3	Homo sapiens REST corepressor 3 (RCOR3), transcript variant 4, mRNA [NM_018254]
4869	0.001089	8.99e-06	-5.93682	3.71326	-0.761312	SMARCC2	Homo sapiens SWI/SNF related, matrix associated, actin dependent regulator of chromatin, subfamily c, member 2 (SMARCC2), transcript variant 2, mRNA [NM_139067]
17976	0.001105	9.16e-06	5.92812	3.6952	1.06461	IER3	Homo sapiens immediate early response 3 (IER3), mRNA [NM_003897]
38872	0.001105	9.16e-06	5.92799	3.69493	1.90968	SLC25A25	Homo sapiens solute carrier family 25 (mitochondrial carrier; phosphate carrier), member 25 (SLC25A25), nuclear gene encoding mitochondrial protein, transcript variant 2, mRNA [NM_001006641]
44696	0.001111	9.23e-06	-5.92487	3.68845	-0.724724	MTR	Homo sapiens 5-methyltetrahydrofolate-homocysteine methyltransferase (MTR), mRNA [NM_000254]
42369	0.001116	9.3e-06	-5.92131	3.68107	-1.96467	RERGL	Homo sapiens RERG/RAS-like (RERGL), mRNA [NM_024730]
44209	0.001116	9.3e-06	-5.92097	3.68036	-1.10697	FAM125B	Homo sapiens family with sequence similarity 125, member B (FAM125B), transcript variant 1, mRNA [NM_033446]
30851	0.001117	9.36e-06	5.91826	3.67472	0.827724	PPP2CA	Homo sapiens protein phosphatase 2, catalytic subunit, alpha isozyme (PPP2CA), mRNA [NM_002715]
3835	0.001117	9.36e-06	-5.91806	3.67431	-1.08795	NRN1	Homo sapiens neuritin 1 (NRN1), mRNA [NM_016588]
28219	0.001117	9.38e-06	-5.91737	3.67288	-0.580207	PABPN1	Homo sapiens poly(A) binding protein, nuclear 1 (PABPN1), mRNA [NM_004643]
51337	0.001117	9.38e-06	5.91724	3.67261	0.935919	PPP2CA	Homo sapiens protein phosphatase 2, catalytic subunit, alpha isozyme (PPP2CA), mRNA [NM_002715]
7658	0.001118	9.43e-06	5.91498	3.66791	0.683402	ERO1L	Homo sapiens ERO1-like (S. cerevisiae) (ERO1L), mRNA [NM_014584]
41058	0.001118	9.43e-06	5.91478	3.6675	1.60325	TMEM45B	Homo sapiens transmembrane protein 45B (TMEM45B), mRNA [NM_138788]
8533	0.001119	9.46e-06	-5.91347	3.66477	-0.908026	PLAT	Homo sapiens plasminogen activator, tissue (PLAT), transcript variant 1, mRNA [NM_000930]
12707	0.001119	9.48e-06	-5.91219	3.6621	-0.737349	XLOC_l2_009105	BROAD Institute lincRNA (XLOC_l2_009105), lincRNA [TCONS_l2_00017094]
27718	0.001119	9.51e-06	-5.91117	3.65998	-1.25797	LOC100506948	PREDICTED: Homo sapiens hypothetical LOC100506948 (LOC100506948), miscRNA [XR_110299]
25127	0.001119	9.52e-06	5.91069	3.65899	0.741228	CEBPB	Homo sapiens CCAAT/enhancer binding protein (C/EBP), beta (CEBPB), mRNA [NM_005194]
49297	0.001119	9.53e-06	5.90987	3.65728	1.70708	MMP1	Homo sapiens matrix metallopeptidase 1 (interstitial collagenase) (MMP1), transcript variant 1, mRNA [NM_002421]
18322	0.001119	9.54e-06	5.90947	3.65645	0.725734	CEBPB	Homo sapiens CCAAT/enhancer binding protein (C/EBP), beta (CEBPB), mRNA [NM_005194]
16815	0.001123	9.6e-06	-5.9068	3.6509	-0.627445	CST3	cystatin C [Source:HGNC Symbol;Acc:2475] [ENST00000398411]
55189	0.001124	9.62e-06	5.90554	3.64829	1.72861	OBFC2A	Homo sapiens oligonucleotide/oligosaccharide-binding fold containing 2A (OBFC2A), transcript variant 1, mRNA [NM_001031716]
14888	0.001128	9.67e-06	5.9033	3.64363	1.15135	TUBA1C	Homo sapiens tubulin, alpha 1c (TUBA1C), mRNA [NM_032704]
27588	0.001131	9.72e-06	-5.90103	3.6389	-0.760366	LBH	Homo sapiens limb bud and heart development homolog (mouse) (LBH), mRNA [NM_030915]
61713	0.001138	9.8e-06	5.89727	3.63108	0.723238	CEBPB	Homo sapiens CCAAT/enhancer binding protein (C/EBP), beta (CEBPB), mRNA [NM_005194]
11825	0.001139	9.82e-06	-5.89607	3.62859	-0.990145	ACACB	acetyl-CoA carboxylase beta [Source:HGNC Symbol;Acc:85] [ENST00000543201]
30319	0.001143	9.87e-06	-5.89389	3.62405	-2.25667	HOXA9	Homo sapiens homeobox A9 (HOXA9), mRNA [NM_152739]
54617	0.001145	9.92e-06	5.89179	3.61967	1.75183	XLOC_001257
6232	0.001145	9.93e-06	-5.89115	3.61835	-0.580875	WDSUB1	Homo sapiens WD repeat, sterile alpha motif and U-box domain containing 1 (WDSUB1), transcript variant 3, mRNA [NM_152528]
51388	0.001154	1e-05	-5.88699	3.60968	-0.795161	LOC100652740	PREDICTED: Homo sapiens hypothetical protein LOC100652740 (LOC100652740), mRNA [XM_003403462]
42290	0.001162	1.01e-05	-5.8829	3.60117	-1.03152	LOC100506990	Homo sapiens uncharacterized LOC100506990 (LOC100506990), transcript variant 2, non-coding RNA [NR_040092]
21961	0.001164	1.01e-05	-5.88134	3.59791	-0.658276	NLRP1	Homo sapiens NLR family, pyrin domain containing 1 (NLRP1), transcript variant 5, mRNA [NM_001033053]
25479	0.001165	1.02e-05	-5.87988	3.59487	-1.37568	XLOC_l2_014098	KB-EST0003810 BPS7 Homo sapiens cDNA, mRNA sequence [DT218726]
8877	0.001169	1.02e-05	-5.87688	3.58863	-1.22156	LOC645722	PREDICTED: Homo sapiens hypothetical LOC645722, transcript variant 2 (LOC645722), miscRNA [XR_132630]
13273	0.001169	1.02e-05	-5.87684	3.58855	-0.780983	CADM1	Homo sapiens cell adhesion molecule 1 (CADM1), transcript variant 1, mRNA [NM_014333]
27673	0.001174	1.03e-05	-5.87399	3.5826	-0.987321	STARD13	StAR-related lipid transfer (START) domain containing 13 [Source:HGNC Symbol;Acc:19164] [ENST00000487412]
54256	0.001176	1.03e-05	-5.87249	3.57948	-0.493237	ATF7IP	Homo sapiens activating transcription factor 7 interacting protein (ATF7IP), mRNA [NM_018179]
41792	0.001176	1.04e-05	-5.87108	3.57653	-0.801159	SETBP1	Homo sapiens SET binding protein 1 (SETBP1), transcript variant 1, mRNA [NM_015559]
14319	0.001176	1.04e-05	-5.87041	3.57514	-1.05125	ABCA8	Homo sapiens ATP-binding cassette, sub-family A (ABC1), member 8 (ABCA8), mRNA [NM_007168]
60490	0.001176	1.04e-05	5.86979	3.57387	0.850827	RG9MTD1	Homo sapiens RNA (guanine-9-) methyltransferase domain containing 1 (RG9MTD1), nuclear gene encoding mitochondrial protein, mRNA [NM_017819]
35325	0.001177	1.04e-05	-5.86871	3.57161	-0.684691	LOC100506965	PREDICTED: Homo sapiens hypothetical LOC100506965 (LOC100506965), miscRNA [XR_110300]
6353	0.001178	1.05e-05	-5.86722	3.56849	-0.799213	LOC157503	Homo sapiens cDNA FLJ44919 fis, clone BRAMY3010902. [AK126867]
23665	0.001178	1.05e-05	-5.86651	3.56701	-1.473	JPH2	Homo sapiens junctophilin 2 (JPH2), transcript variant 1, mRNA [NM_020433]
40582	0.001179	1.05e-05	5.86524	3.56438	0.779513	ATG5	Homo sapiens ATG5 autophagy related 5 homolog (S. cerevisiae) (ATG5), mRNA [NM_004849]
20768	0.001181	1.05e-05	5.86394	3.56166	2.83534	SPRR2C	Homo sapiens small proline-rich protein 2C (pseudogene) (SPRR2C), non-coding RNA [NR_003062]
47549	0.001182	1.06e-05	5.86244	3.55854	2.20064	CXCL1	Homo sapiens chemokine (C-X-C motif) ligand 1 (melanoma growth stimulating activity, alpha) (CXCL1), mRNA [NM_001511]
9869	0.001189	1.07e-05	-5.85903	3.55141	-0.701041	HDAC11	Homo sapiens histone deacetylase 11 (HDAC11), transcript variant 2, mRNA [NM_001136041]
40961	0.001193	1.07e-05	5.85685	3.54688	0.696324	NRAS	Homo sapiens neuroblastoma RAS viral (v-ras) oncogene homolog (NRAS), mRNA [NM_002524]
36531	0.001198	1.08e-05	5.8541	3.54114	0.755367	CEBPB	Homo sapiens CCAAT/enhancer binding protein (C/EBP), beta (CEBPB), mRNA [NM_005194]
54493	0.001198	1.08e-05	-5.85285	3.53853	-0.667913	STXBP5L	Homo sapiens syntaxin binding protein 5-like (STXBP5L), mRNA [NM_014980]
55927	0.001198	1.08e-05	-5.85246	3.53771	-0.732082	LBH	Homo sapiens limb bud and heart development homolog (mouse) (LBH), mRNA [NM_030915]
34074	0.001205	1.09e-05	5.84898	3.53046	2.19771	IL36G	Homo sapiens interleukin 36, gamma (IL36G), mRNA [NM_019618]
34525	0.001208	1.09e-05	-5.84691	3.52613	-0.5869	GIGYF1	Homo sapiens GRB10 interacting GYF protein 1 (GIGYF1), mRNA [NM_022574]
11063	0.001217	1.1e-05	-5.84272	3.51739	-0.981668	PARK2	Homo sapiens parkinson protein 2, E3 ubiquitin protein ligase (parkin) (PARK2), transcript variant 1, mRNA [NM_004562]
3376	0.001219	1.11e-05	-5.84004	3.51179	-1.57781	C17orf28	Homo sapiens chromosome 17 open reading frame 28 (C17orf28), mRNA [NM_030630]
47626	0.001219	1.11e-05	-5.84	3.5117	-1.11753	EDN1	Homo sapiens endothelin 1 (EDN1), transcript variant 1, mRNA [NM_001955]
39077	0.001219	1.11e-05	5.83936	3.51038	3.17328	FPR1	Homo sapiens formyl peptide receptor 1 (FPR1), transcript variant 2, mRNA [NM_002029]
39364	0.001219	1.11e-05	5.83889	3.50939	1.29755	LOC100131262	PREDICTED: Homo sapiens hypothetical LOC100131262 (LOC100131262), miscRNA [XR_132952]
49203	0.00123	1.13e-05	5.83354	3.49822	2.0501	AKR1B15	Homo sapiens aldo-keto reductase family 1, member B15 (AKR1B15), mRNA [NM_001080538]
47243	0.00123	1.13e-05	-5.83258	3.49621	-0.679792	WLS	Homo sapiens mRNA for putative NFkB activating protein, complete cds, clone: 373. [AB097018]
59841	0.00123	1.13e-05	5.83239	3.49582	0.705827	ERO1L	Homo sapiens ERO1-like (S. cerevisiae) (ERO1L), mRNA [NM_014584]
62253	0.001238	1.14e-05	-5.82874	3.48818	-1.04521	PLXND1	Homo sapiens plexin D1 (PLXND1), mRNA [NM_015103]
22013	0.001243	1.15e-05	-5.82484	3.48003	-0.791556	PPP1R12B	Homo sapiens protein phosphatase 1, regulatory subunit 12B (PPP1R12B), transcript variant 7, mRNA [NM_001197131]
52954	0.001243	1.15e-05	5.82435	3.47903	4.59032	SPRR2D	Homo sapiens small proline-rich protein 2D (SPRR2D), mRNA [NM_006945]
55592	0.001243	1.15e-05	-5.82386	3.47798	-0.607365	ZNF192	Homo sapiens zinc finger protein 192 (ZNF192), mRNA [NM_006298]
18723	0.001243	1.15e-05	-5.82346	3.47716	-0.708494	LBH	Homo sapiens limb bud and heart development homolog (mouse) (LBH), mRNA [NM_030915]
37620	0.001243	1.15e-05	-5.82285	3.47588	-0.704689	PURA	Homo sapiens purine-rich element binding protein A (PURA), mRNA [NM_005859]
43485	0.001252	1.16e-05	-5.81892	3.46767	-1.42842	PRRT2	Homo sapiens proline-rich transmembrane protein 2 (PRRT2), mRNA [NM_145239]
53840	0.001252	1.16e-05	-5.8182	3.46616	-1.52731	GJC1	Homo sapiens gap junction protein, gamma 1, 45kDa (GJC1), transcript variant 1, mRNA [NM_005497]
12803	0.001253	1.17e-05	5.8168	3.46323	0.757457	PMM2	Homo sapiens phosphomannomutase 2 (PMM2), mRNA [NM_000303]
39392	0.001253	1.17e-05	-5.81534	3.46017	-1.30699	FAM162B	Homo sapiens family with sequence similarity 162, member B (FAM162B), mRNA [NM_001085480]
60443	0.001253	1.17e-05	-5.81521	3.45992	-0.820523	SORBS3	Homo sapiens sorbin and SH3 domain containing 3 (SORBS3), transcript variant 1, mRNA [NM_005775]
56801	0.001256	1.18e-05	5.81269	3.45465	0.945372	IER3	Homo sapiens immediate early response 3 (IER3), mRNA [NM_003897]
46607	0.001256	1.18e-05	5.81257	3.45439	0.641281	SEC24A	Homo sapiens SEC24 family, member A (S. cerevisiae) (SEC24A), transcript variant 1, mRNA [NM_021982]
39278	0.001257	1.18e-05	5.81153	3.45221	0.7478	CEBPB	Homo sapiens CCAAT/enhancer binding protein (C/EBP), beta (CEBPB), mRNA [NM_005194]
38747	0.001263	1.19e-05	5.80856	3.44601	0.590072	SNRPE	Homo sapiens small nuclear ribonucleoprotein polypeptide E (SNRPE), mRNA [NM_003094]
62637	0.001264	1.19e-05	-5.80724	3.44323	-1.06465	SORBS2	Homo sapiens sorbin and SH3 domain containing 2 (SORBS2), transcript variant 2, mRNA [NM_021069]
19733	0.001264	1.2e-05	5.80621	3.44108	0.853078	RG9MTD1	Homo sapiens RNA (guanine-9-) methyltransferase domain containing 1 (RG9MTD1), nuclear gene encoding mitochondrial protein, mRNA [NM_017819]
55244	0.001264	1.2e-05	5.80486	3.43825	1.2679	LRRC59	Homo sapiens leucine rich repeat containing 59 (LRRC59), mRNA [NM_018509]
2479	0.001264	1.2e-05	5.80483	3.43819	0.776732	ZNF202	Homo sapiens zinc finger protein 202 (ZNF202), mRNA [NM_003455]
43856	0.001264	1.2e-05	-5.80324	3.43487	-1.12006	EDN1	Homo sapiens endothelin 1 (EDN1), transcript variant 1, mRNA [NM_001955]
26673	0.001264	1.21e-05	-5.80229	3.43289	-1.3599	GOLGA6L9	Homo sapiens golgin A6 family-like 9 (GOLGA6L9), mRNA [NM_198181]
1169	0.001264	1.21e-05	-5.80201	3.43229	-1.17696	XLOC_007438	BROAD Institute lincRNA (XLOC_007438), lincRNA [TCONS_00016044]
32722	0.001264	1.21e-05	-5.80171	3.43166	-1.2559	LOC441204	Homo sapiens uncharacterized locus LOC441204 (LOC441204), non-coding RNA [NR_015364]
5081	0.001264	1.21e-05	-5.80137	3.43096	-1.01439	PYGM	Homo sapiens phosphorylase, glycogen, muscle (PYGM), transcript variant 1, mRNA [NM_005609]
41471	0.001264	1.21e-05	5.80053	3.42921	1.02962	RPTN	Homo sapiens repetin (RPTN), mRNA [NM_001122965]
34841	0.001265	1.22e-05	-5.79882	3.42563	-0.577486	TNRC6A	Homo sapiens trinucleotide repeat containing 6A (TNRC6A), mRNA [NM_014494]
46540	0.001265	1.22e-05	-5.79841	3.42476	-1.23324	CLIC5	Homo sapiens chloride intracellular channel 5 (CLIC5), nuclear gene encoding mitochondrial protein, transcript variant 2, mRNA [NM_016929]
9901	0.001265	1.22e-05	-5.79807	3.42404	-1.21732	JAM2	junctional adhesion molecule 2 [Source:HGNC Symbol;Acc:14686] [ENST00000480456]
61686	0.001266	1.22e-05	-5.79615	3.42003	-0.815844	FOXD3	Homo sapiens forkhead box D3 (FOXD3), mRNA [NM_012183]
3437	0.001266	1.22e-05	-5.79588	3.41946	-0.638261	MAML2	Homo sapiens mastermind-like 2 (Drosophila) (MAML2), mRNA [NM_032427]
32960	0.001266	1.22e-05	5.79547	3.41861	0.774093
1516	0.001273	1.23e-05	-5.79217	3.41169	-1.04578	NFIX	Homo sapiens nuclear factor I/X (CCAAT-binding transcription factor) (NFIX), mRNA [NM_002501]
9666	0.001276	1.24e-05	-5.7903	3.40777	-1.19042	LOC100505601	PREDICTED: Homo sapiens hypothetical LOC100505601 (LOC100505601), miscRNA [XR_109024]
1386	0.001277	1.24e-05	-5.78926	3.40561	-0.729381	MKL2	Homo sapiens MKL/myocardin-like 2 (MKL2), mRNA [NM_014048]
21708	0.001284	1.25e-05	5.78554	3.39781	1.50994	TRIB1	Homo sapiens tribbles homolog 1 (Drosophila) (TRIB1), mRNA [NM_025195]
44958	0.001284	1.25e-05	5.78506	3.39681	0.619617	E2F6	Homo sapiens E2F transcription factor 6 (E2F6), mRNA [NM_198256]
16744	0.001285	1.26e-05	5.78404	3.39468	1.63273	SERTAD1	Homo sapiens SERTA domain containing 1 (SERTAD1), mRNA [NM_013376]
21010	0.001285	1.26e-05	-5.78353	3.3936	-1.42321	LOC729468	AGENCOURT_10404302 NIH_MGC_82 Homo sapiens cDNA clone IMAGE:6613751 5', mRNA sequence [BU567215]
42570	0.001286	1.26e-05	-5.78143	3.3892	-0.549402	NONO	Homo sapiens non-POU domain containing, octamer-binding (NONO), transcript variant 2, mRNA [NM_007363]
27846	0.001286	1.26e-05	-5.78098	3.38826	-1.00017	ZC3H6	Homo sapiens zinc finger CCCH-type containing 6 (ZC3H6), mRNA [NM_198581]
53434	0.001286	1.26e-05	-5.78097	3.38824	-1.08752	C1orf220	Homo sapiens chromosome 1 open reading frame 220 (C1orf220), non-coding RNA [NR_033186]
35839	0.001288	1.27e-05	-5.77942	3.38499	-1.13864	EDN1	Homo sapiens endothelin 1 (EDN1), transcript variant 1, mRNA [NM_001955]
4038	0.001294	1.28e-05	-5.7764	3.37866	-0.591646	BBX	Homo sapiens bobby sox homolog (Drosophila) (BBX), transcript variant 2, mRNA [NM_020235]
39371	0.0013	1.28e-05	-5.77385	3.3733	-0.759514	MYO15B	Homo sapiens cDNA FLJ90199 fis, clone MAMMA1001609. [AK074680]
42212	0.001308	1.29e-05	-5.77017	3.3656	-1.35355	GOLGA6L9	Homo sapiens golgin A6 family-like 9 (GOLGA6L9), mRNA [NM_198181]
48887	0.001311	1.3e-05	-5.7683	3.36167	-0.666835	XLOC_001558	BROAD Institute lincRNA (XLOC_001558), lincRNA [TCONS_00004838]
36482	0.001313	1.3e-05	5.76654	3.35798	1.36058	MTHFD2	Homo sapiens methylenetetrahydrofolate dehydrogenase (NADP+ dependent) 2, methenyltetrahydrofolate cyclohydrolase (MTHFD2), nuclear gene encoding mitochondrial protein, transcript variant 1, mRNA [NM_006636]
25478	0.001313	1.31e-05	5.76625	3.35738	0.826587	MRPL47	Homo sapiens mitochondrial ribosomal protein L47 (MRPL47), nuclear gene encoding mitochondrial protein, transcript variant 1, mRNA [NM_020409]
31526	0.001316	1.31e-05	-5.76442	3.35353	-1.36551	TBX1	Homo sapiens T-box 1 (TBX1), transcript variant C, mRNA [NM_080647]
42589	0.001316	1.31e-05	-5.7636	3.35182	-1.04064	GTF2IRD2	Homo sapiens GTF2I repeat domain containing 2 (GTF2IRD2), mRNA [NM_173537]
38305	0.001336	1.33e-05	-5.75611	3.33611	-0.815579	GFOD1	Homo sapiens glucose-fructose oxidoreductase domain containing 1 (GFOD1), transcript variant 1, mRNA [NM_018988]
23724	0.001344	1.35e-05	5.75216	3.32781	1.07476	DENND2D	Homo sapiens DENN/MADD domain containing 2D (DENND2D), mRNA [NM_024901]
17382	0.001344	1.35e-05	-5.75092	3.32522	-1.03251	GYLTL1B	Homo sapiens glycosyltransferase-like 1B (GYLTL1B), mRNA [NM_152312]
26194	0.001344	1.35e-05	-5.75084	3.32505	-0.817133	THSD1	Homo sapiens thrombospondin, type I, domain containing 1 (THSD1), transcript variant 1, mRNA [NM_018676]
45172	0.001344	1.35e-05	-5.75071	3.32478	-0.605246	CSRNP3	Homo sapiens cysteine-serine-rich nuclear protein 3 (CSRNP3), transcript variant 1, mRNA [NM_001172173]
13204	0.001345	1.35e-05	5.74953	3.32229	0.526325	TRMT5	Homo sapiens TRM5 tRNA methyltransferase 5 homolog (S. cerevisiae) (TRMT5), mRNA [NM_020810]
61904	0.001351	1.36e-05	5.74687	3.31671	0.527911	BUD31	Homo sapiens BUD31 homolog (S. cerevisiae) (BUD31), mRNA [NM_003910]
2965	0.001351	1.37e-05	5.7452	3.3132	0.776565	SELS	Homo sapiens selenoprotein S (SELS), transcript variant 2, mRNA [NM_018445]
20577	0.001351	1.37e-05	-5.74468	3.3121	-0.80454	SNURF	Homo sapiens SNRPN upstream reading frame (SNURF), transcript variant 2, mRNA [NM_022804]
12508	0.001351	1.37e-05	5.74463	3.31201	0.875154	PPP2CA	Homo sapiens protein phosphatase 2, catalytic subunit, alpha isozyme (PPP2CA), mRNA [NM_002715]
6963	0.001351	1.37e-05	-5.74317	3.30893	-0.903318	PAPLN	Homo sapiens papilin, proteoglycan-like sulfated glycoprotein (PAPLN), mRNA [NM_173462]
30618	0.001351	1.37e-05	5.74303	3.30865	0.737391	WDR41	Homo sapiens WD repeat domain 41 (WDR41), mRNA [NM_018268]
5708	0.001371	1.4e-05	-5.7353	3.29241	-1.05379	XLOC_l2_004771	BROAD Institute lincRNA (XLOC_l2_004771), lincRNA [TCONS_l2_00008795]
41868	0.001371	1.4e-05	-5.7346	3.29093	-0.876352	AXIN2	Homo sapiens axin 2 (AXIN2), mRNA [NM_004655]
41374	0.001371	1.4e-05	-5.73454	3.2908	-0.795345	CHD6	Homo sapiens chromodomain helicase DNA binding protein 6 (CHD6), mRNA [NM_032221]
33305	0.001373	1.4e-05	-5.73316	3.2879	-0.863098	LOC389765	Homo sapiens kinesin family member 27 pseudogene (LOC389765), non-coding RNA [NR_029410]
27131	0.001373	1.41e-05	-5.73247	3.28645	-1.14823	DDHD2	Homo sapiens DDHD domain containing 2 (DDHD2), transcript variant 3, mRNA [NM_001164234]
60536	0.001376	1.41e-05	5.7306	3.28253	0.737772	CEBPB	Homo sapiens CCAAT/enhancer binding protein (C/EBP), beta (CEBPB), mRNA [NM_005194]
59343	0.001376	1.41e-05	-5.72979	3.28083	-0.992549	LOC100506774	PREDICTED: Homo sapiens hypothetical LOC100506774 (LOC100506774), miscRNA [XR_109771]
33658	0.001376	1.42e-05	-5.72914	3.27947	-1.09701	ANKRD36	Homo sapiens ankyrin repeat domain 36 (ANKRD36), mRNA [NM_001164315]
46337	0.001383	1.43e-05	-5.72565	3.27212	-0.884023	TPTE	Homo sapiens transmembrane phosphatase with tensin homology (TPTE), transcript variant 1, mRNA [NM_199261]
45618	0.001383	1.43e-05	-5.7254	3.27159	-0.483865	LOC100507473	PREDICTED: Homo sapiens hypothetical LOC100507473 (LOC100507473), miscRNA [XR_109833]
3700	0.001384	1.43e-05	-5.7242	3.26906	-0.901846	LOC728392	Homo sapiens uncharacterized protein LOC728392 (LOC728392), mRNA [NM_001162371]
17201	0.001384	1.43e-05	5.72334	3.26726	0.942103	SNORD18C	Homo sapiens small nucleolar RNA, C/D box 18C (SNORD18C), small nucleolar RNA [NR_002443]
3829	0.001384	1.43e-05	-5.72319	3.26695	-0.922225	LOC100130093	Homo sapiens uncharacterized LOC100130093 (LOC100130093), transcript variant 1, non-coding RNA [NR_024485]
62122	0.001392	1.45e-05	-5.71981	3.25984	-0.889542	POU2F1	Homo sapiens POU class 2 homeobox 1 (POU2F1), transcript variant 1, mRNA [NM_002697]
5194	0.001397	1.45e-05	-5.7174	3.25477	-0.662633	NPIP	Homo sapiens nuclear pore complex interacting protein (NPIP), mRNA [NM_006985]
41689	0.0014	1.46e-05	-5.71584	3.25149	-0.784471	GFOD1	Homo sapiens glucose-fructose oxidoreductase domain containing 1 (GFOD1), transcript variant 1, mRNA [NM_018988]
61569	0.001403	1.47e-05	-5.713	3.24551	-0.865458	ZNF703	Homo sapiens zinc finger protein 703 (ZNF703), mRNA [NM_025069]
19423	0.001403	1.47e-05	-5.71288	3.24527	-0.652837	WDSUB1	Homo sapiens WD repeat, sterile alpha motif and U-box domain containing 1 (WDSUB1), transcript variant 3, mRNA [NM_152528]
24508	0.001403	1.47e-05	-5.71211	3.24364	-0.537007	BBX	Homo sapiens bobby sox homolog (Drosophila) (BBX), transcript variant 2, mRNA [NM_020235]
59009	0.001403	1.47e-05	-5.71208	3.24358	-1.26747	LOC400927	Homo sapiens TPTE and PTEN homologous inositol lipid phosphatase pseudogene (LOC400927), non-coding RNA [NR_002821]
5746	0.001407	1.48e-05	-5.71	3.23921	-1.23969	FAM160B1	family with sequence similarity 160, member B1 [Source:HGNC Symbol;Acc:29320] [ENST00000369246]
32312	0.001412	1.49e-05	5.70679	3.23246	0.702808	GPSM1	Homo sapiens G-protein signaling modulator 1 (GPSM1), transcript variant 2, mRNA [NM_015597]
22322	0.001412	1.49e-05	-5.70664	3.23213	-0.821689	ADCY4	Homo sapiens adenylate cyclase 4 (ADCY4), transcript variant 3, mRNA [NM_001198568]
4357	0.001412	1.49e-05	-5.70652	3.23188	-1.05104	HOXC6	Homo sapiens homeobox C6 (HOXC6), transcript variant 2, mRNA [NM_153693]
21479	0.001417	1.5e-05	5.70311	3.22471	0.840644	SNRPD1	Homo sapiens small nuclear ribonucleoprotein D1 polypeptide 16kDa (SNRPD1), mRNA [NM_006938]
40617	0.001417	1.5e-05	-5.70256	3.22355	-0.885983	SLC4A5	Homo sapiens solute carrier family 4, sodium bicarbonate cotransporter, member 5 (SLC4A5), transcript variant a, mRNA [NM_021196]
37586	0.001417	1.5e-05	5.70198	3.22234	2.19433	AKR1B10	Homo sapiens aldo-keto reductase family 1, member B10 (aldose reductase) (AKR1B10), mRNA [NM_020299]
52026	0.001417	1.51e-05	5.70114	3.22055	1.34025	MTHFD2	Homo sapiens methylenetetrahydrofolate dehydrogenase (NADP+ dependent) 2, methenyltetrahydrofolate cyclohydrolase (MTHFD2), nuclear gene encoding mitochondrial protein, transcript variant 1, mRNA [NM_006636]
34243	0.001417	1.51e-05	5.7009	3.22006	0.958706	ACTR3	Homo sapiens ARP3 actin-related protein 3 homolog (yeast) (ACTR3), mRNA [NM_005721]
27333	0.001417	1.51e-05	-5.70071	3.21966	-1.06829	GGT5	Homo sapiens gamma-glutamyltransferase 5 (GGT5), transcript variant 1, mRNA [NM_001099781]
44589	0.001422	1.51e-05	5.69853	3.21505	1.11302	FAS	Homo sapiens Fas (TNF receptor superfamily, member 6) (FAS), transcript variant 1, mRNA [NM_000043]
40374	0.001426	1.52e-05	-5.69658	3.21095	-0.575736	BBX	Homo sapiens bobby sox homolog (Drosophila) (BBX), transcript variant 2, mRNA [NM_020235]
49362	0.001436	1.54e-05	5.69225	3.20183	0.726843	C9orf69	Homo sapiens chromosome 9 open reading frame 69 (C9orf69), mRNA [NM_152833]
13576	0.001436	1.54e-05	5.6911	3.19942	0.865423	PPP2CA	Homo sapiens protein phosphatase 2, catalytic subunit, alpha isozyme (PPP2CA), mRNA [NM_002715]
14634	0.001436	1.55e-05	5.68949	3.19602	0.855623	RG9MTD1	Homo sapiens RNA (guanine-9-) methyltransferase domain containing 1 (RG9MTD1), nuclear gene encoding mitochondrial protein, mRNA [NM_017819]
44179	0.001436	1.55e-05	5.68885	3.19467	1.39952	HSPH1	Homo sapiens heat shock 105kDa/110kDa protein 1 (HSPH1), mRNA [NM_006644]
36181	0.001436	1.55e-05	-5.68779	3.19243	-0.887991	LOC100506965	PREDICTED: Homo sapiens hypothetical LOC100506965 (LOC100506965), miscRNA [XR_110300]
7383	0.001436	1.55e-05	-5.68761	3.19206	-1.31371	LOC100132356	Homo sapiens uncharacterized LOC100132356 (LOC100132356), non-coding RNA [NR_034127]
8473	0.001436	1.55e-05	5.68707	3.19093	1.4742	XLOC_l2_015752	PREDICTED: Homo sapiens uncharacterized protein CXorf49-like (LOC100129291), miscRNA [XR_132685]
40800	0.001436	1.56e-05	5.68525	3.18709	0.856861	C15orf63	Homo sapiens chromosome 15 open reading frame 63 (C15orf63), transcript variant 1, mRNA [NM_016400]
59879	0.001436	1.56e-05	-5.68496	3.18647	-0.871063	C2orf84	Homo sapiens chromosome 2 open reading frame 84 (C2orf84), mRNA [NM_001040710]
1028	0.001436	1.56e-05	5.68451	3.18553	1.46347	CXCL1	Homo sapiens chemokine (C-X-C motif) ligand 1 (melanoma growth stimulating activity, alpha) (CXCL1), mRNA [NM_001511]
8240	0.001436	1.56e-05	5.68391	3.18425	0.558249
37393	0.001436	1.56e-05	-5.68389	3.18422	-1.15558	LOC100132356	Homo sapiens uncharacterized LOC100132356 (LOC100132356), non-coding RNA [NR_034127]
62912	0.001436	1.57e-05	-5.68296	3.18226	-0.758731	MEF2B	Homo sapiens myocyte enhancer factor 2B (MEF2B), mRNA [NM_001145785]
48249	0.001436	1.57e-05	5.68266	3.18164	2.56646	PI3	Homo sapiens peptidase inhibitor 3, skin-derived (PI3), mRNA [NM_002638]
52718	0.001436	1.57e-05	-5.68195	3.18012	-1.19378	GSTM2	Homo sapiens glutathione S-transferase mu 2 (muscle) (GSTM2), transcript variant 1, mRNA [NM_000848]
61683	0.001436	1.57e-05	5.68172	3.17965	0.703873	POLR2D	Homo sapiens polymerase (RNA) II (DNA directed) polypeptide D (POLR2D), mRNA [NM_004805]
22937	0.001436	1.58e-05	5.6807	3.17751	0.725445	CEBPB	Homo sapiens CCAAT/enhancer binding protein (C/EBP), beta (CEBPB), mRNA [NM_005194]
33432	0.001436	1.58e-05	-5.68027	3.17659	-1.05623	SNORD108	Homo sapiens small nucleolar RNA, C/D box 108 (SNORD108), small nucleolar RNA [NR_001292]
38740	0.001436	1.58e-05	-5.68026	3.17657	-0.738391	GSTM2	Homo sapiens glutathione S-transferase mu 2 (muscle) (GSTM2), transcript variant 1, mRNA [NM_000848]
46954	0.001436	1.58e-05	-5.68017	3.17639	-0.589594	ZNF446	Homo sapiens zinc finger protein 446 (ZNF446), mRNA [NM_017908]
40989	0.001436	1.58e-05	-5.67922	3.17438	-0.648251	APBB2	Homo sapiens amyloid beta (A4) precursor protein-binding, family B, member 2 (APBB2), transcript variant 1, mRNA [NM_004307]
59709	0.001437	1.59e-05	-5.67707	3.16985	-0.581795	R3HDM2	Homo sapiens R3H domain containing 2 (R3HDM2), mRNA [NM_014925]
34615	0.001437	1.59e-05	-5.67637	3.16836	-1.39785	KCNB1	Homo sapiens potassium voltage-gated channel, Shab-related subfamily, member 1 (KCNB1), mRNA [NM_004975]
42319	0.001437	1.59e-05	-5.67574	3.16705	-0.503518	BBX	Homo sapiens bobby sox homolog (Drosophila) (BBX), transcript variant 2, mRNA [NM_020235]
47380	0.001437	1.59e-05	-5.67563	3.16681	-0.660779	MEF2B	Homo sapiens myocyte enhancer factor 2B (MEF2B), mRNA [NM_001145785]
33882	0.001437	1.6e-05	-5.67431	3.16403	-0.63079	MYOCD	Homo sapiens myocardin (MYOCD), transcript variant 2, mRNA [NM_153604]
4459	0.001437	1.6e-05	5.67412	3.16363	0.872868	RAD50	Homo sapiens RAD50 homolog (S. cerevisiae) (RAD50), mRNA [NM_005732]
51568	0.001437	1.6e-05	-5.67318	3.16165	-0.64821	MDC1	Homo sapiens mediator of DNA-damage checkpoint 1 (MDC1), mRNA [NM_014641]
45900	0.001437	1.6e-05	5.67318	3.16164	0.722992	C16orf61	Homo sapiens chromosome 16 open reading frame 61 (C16orf61), mRNA [NM_020188]
38591	0.001437	1.6e-05	-5.67312	3.16152	-1.0029	TTC28	Homo sapiens tetratricopeptide repeat domain 28 (TTC28), mRNA [NM_001145418]
7084	0.001441	1.61e-05	5.67141	3.15791	0.585691	ALG2	Homo sapiens asparagine-linked glycosylation 2, alpha-1,3-mannosyltransferase homolog (S. cerevisiae) (ALG2), transcript variant 1, mRNA [NM_033087]
26440	0.001445	1.62e-05	-5.66927	3.1534	-0.804517	TRIM52	Homo sapiens tripartite motif containing 52 (TRIM52), mRNA [NM_032765]
4470	0.001451	1.62e-05	-5.66682	3.14824	-1.11422	ASB2	Homo sapiens ankyrin repeat and SOCS box containing 2 (ASB2), transcript variant 2, mRNA [NM_016150]
14765	0.001461	1.64e-05	5.66303	3.14023	0.830104	AMD1	Homo sapiens adenosylmethionine decarboxylase 1 (AMD1), transcript variant 1, mRNA [NM_001634]
24849	0.001468	1.65e-05	-5.66047	3.13483	-0.927487	PLAT	Homo sapiens plasminogen activator, tissue (PLAT), transcript variant 1, mRNA [NM_000930]
36242	0.001469	1.65e-05	-5.65884	3.13138	-0.60801	CCDC130	Homo sapiens coiled-coil domain containing 130 (CCDC130), mRNA [NM_030818]
35457	0.001469	1.65e-05	-5.65845	3.13058	-0.852672	KIAA1609	Homo sapiens KIAA1609 (KIAA1609), mRNA [NM_020947]
37812	0.001469	1.66e-05	-5.65821	3.13006	-0.678835	TEAD1	Homo sapiens TEA domain family member 1 (SV40 transcriptional enhancer factor) (TEAD1), mRNA [NM_021961]
61167	0.001473	1.66e-05	5.6563	3.12604	0.818445	TRIAP1	Homo sapiens TP53 regulated inhibitor of apoptosis 1 (TRIAP1), mRNA [NM_016399]
7916	0.001479	1.67e-05	5.65336	3.11983	0.769773		ribosomal protein L36a [Source:HGNC Symbol;Acc:10359] [ENST00000392994]
33230	0.001479	1.67e-05	5.65311	3.11929	1.30975	MTHFD2	Homo sapiens methylenetetrahydrofolate dehydrogenase (NADP+ dependent) 2, methenyltetrahydrofolate cyclohydrolase (MTHFD2), nuclear gene encoding mitochondrial protein, transcript variant 1, mRNA [NM_006636]
858	0.00148	1.68e-05	-5.65219	3.11734	-0.975671	LOC388692	Homo sapiens uncharacterized LOC388692 (LOC388692), non-coding RNA [NR_027002]
26316	0.001481	1.68e-05	5.65103	3.11491	0.940312	MPZL2	Homo sapiens myelin protein zero-like 2 (MPZL2), transcript variant 2, mRNA [NM_144765]
35383	0.001481	1.68e-05	5.65038	3.11353	0.494863	HEATR5A	Homo sapiens HEAT repeat containing 5A (HEATR5A), mRNA [NM_015473]
53266	0.001481	1.69e-05	-5.65006	3.11286	-1.25128	CLMN	Homo sapiens calmin (calponin-like, transmembrane) (CLMN), mRNA [NM_024734]
57703	0.001481	1.69e-05	5.64934	3.11134	0.830974	FAM98A	Homo sapiens family with sequence similarity 98, member A (FAM98A), mRNA [NM_015475]
57772	0.001487	1.7e-05	-5.64698	3.10636	-1.58702	XLOC_l2_011043	BROAD Institute lincRNA (XLOC_l2_011043), lincRNA [TCONS_l2_00021057]
49389	0.001487	1.7e-05	-5.64612	3.10455	-1.0355	LOC100506553	PREDICTED: Homo sapiens hypothetical LOC100506553 (LOC100506553), miscRNA [XR_109636]
25147	0.001491	1.71e-05	5.64422	3.10052	0.7093	GCH1	Homo sapiens GTP cyclohydrolase 1 (GCH1), transcript variant 4, mRNA [NM_001024071]
46894	0.001491	1.71e-05	5.6437	3.09944	0.844773	NUP88	Homo sapiens nucleoporin 88kDa (NUP88), mRNA [NM_002532]
9933	0.001493	1.71e-05	-5.64261	3.09712	-1.12082	LOC100508233	PREDICTED: Homo sapiens hypothetical LOC100508233, transcript variant 2 (LOC100508233), miscRNA [XR_113193]
30482	0.001501	1.73e-05	-5.63957	3.09071	-0.621018	PRPSAP1	Homo sapiens phosphoribosyl pyrophosphate synthetase-associated protein 1 (PRPSAP1), mRNA [NM_002766]
9827	0.001502	1.73e-05	-5.63842	3.08827	-0.67993	LOC100505679	Homo sapiens uncharacterized LOC100505679 (LOC100505679), mRNA [NM_001243531]
59071	0.001502	1.73e-05	-5.63805	3.08749	-0.601879	ZNF131
1032	0.001514	1.75e-05	5.63252	3.07581	0.751941	TCP1	Homo sapiens t-complex 1 (TCP1), transcript variant 1, mRNA [NM_030752]
7512	0.001514	1.76e-05	-5.63165	3.07396	-0.621807	CCDC130	Homo sapiens coiled-coil domain containing 130 (CCDC130), mRNA [NM_030818]
60737	0.001514	1.76e-05	5.63096	3.07251	0.696882	TMEM110	Homo sapiens transmembrane protein 110 (TMEM110), mRNA [NM_198563]
17611	0.001514	1.76e-05	-5.6309	3.07238	-0.665766	TCEAL1	Homo sapiens transcription elongation factor A (SII)-like 1 (TCEAL1), transcript variant 3, mRNA [NM_001006640]
54466	0.001514	1.76e-05	5.63088	3.07233	1.09199	RIOK2	Homo sapiens RIO kinase 2 (yeast) (RIOK2), transcript variant 1, mRNA [NM_018343]
43858	0.001514	1.76e-05	-5.63069	3.07194	-0.92521	GPR116	Homo sapiens G protein-coupled receptor 116 (GPR116), transcript variant 2, mRNA [NM_001098518]
44709	0.001514	1.76e-05	-5.63012	3.07073	-0.589558	LOC644192	PREDICTED: Homo sapiens hypothetical LOC644192 (LOC644192), miscRNA [XR_109225]
44581	0.001515	1.77e-05	-5.62901	3.06839	-1.36061	LOC100131564	Homo sapiens uncharacterized LOC100131564 (LOC100131564), non-coding RNA [NR_034089]
61832	0.001515	1.77e-05	-5.62863	3.06758	-0.865178	LOC100506033	Homo sapiens uncharacterized LOC100506033 (LOC100506033), non-coding RNA [NR_040037]
37762	0.001525	1.78e-05	-5.62504	3.05999	-0.886961	MACROD2	Homo sapiens MACRO domain containing 2 (MACROD2), transcript variant 1, mRNA [NM_080676]
44755	0.001525	1.79e-05	-5.6242	3.05821	-1.10156	XLOC_005244	BROAD Institute lincRNA (XLOC_005244), lincRNA [TCONS_00011775]
56939	0.001526	1.79e-05	-5.62337	3.05646	-1.52909	MIR143HG	Homo sapiens MIR143 host gene (non-protein coding) (MIR143HG), non-coding RNA [NR_027180]
51962	0.001526	1.79e-05	5.62236	3.05432	1.21065	NMI	Homo sapiens N-myc (and STAT) interactor (NMI), mRNA [NM_004688]
4370	0.001526	1.8e-05	5.6214	3.05229	1.34733	MTHFD2	Homo sapiens methylenetetrahydrofolate dehydrogenase (NADP+ dependent) 2, methenyltetrahydrofolate cyclohydrolase (MTHFD2), nuclear gene encoding mitochondrial protein, transcript variant 1, mRNA [NM_006636]
57100	0.001526	1.8e-05	-5.62116	3.05178	-0.567879	LOC285147	Homo sapiens cDNA FLJ37202 fis, clone BRALZ2006734. [AK094521]
28741	0.001526	1.8e-05	-5.62103	3.05151	-1.09633	LOC100505585	PREDICTED: Homo sapiens hypothetical LOC100505585 (LOC100505585), miscRNA [XR_109536]
6287	0.001529	1.8e-05	5.61955	3.04838	1.33709	MTHFD2	Homo sapiens methylenetetrahydrofolate dehydrogenase (NADP+ dependent) 2, methenyltetrahydrofolate cyclohydrolase (MTHFD2), nuclear gene encoding mitochondrial protein, transcript variant 1, mRNA [NM_006636]
17723	0.001533	1.81e-05	5.61709	3.04318	0.75438	ILF2	Homo sapiens interleukin enhancer binding factor 2, 45kDa (ILF2), mRNA [NM_004515]
56909	0.001533	1.81e-05	-5.61668	3.04231	-1.34995	LOC100132352	Homo sapiens FSHD region gene 1 pseudogene (LOC100132352), non-coding RNA [NR_034006]
5778	0.001533	1.82e-05	-5.61636	3.04164	-1.17792	SPEG	Homo sapiens SPEG complex locus (SPEG), transcript variant 1, mRNA [NM_005876]
22338	0.001545	1.83e-05	5.61245	3.03336	0.85937	RG9MTD1	Homo sapiens RNA (guanine-9-) methyltransferase domain containing 1 (RG9MTD1), nuclear gene encoding mitochondrial protein, mRNA [NM_017819]
44087	0.001548	1.85e-05	-5.60912	3.02631	-0.682953	FAM53B	Homo sapiens family with sequence similarity 53, member B (FAM53B), mRNA [NM_014661]
38634	0.001548	1.85e-05	-5.60894	3.02594	-1.1377	GTF2IRD2	Homo sapiens GTF2I repeat domain containing 2 (GTF2IRD2), mRNA [NM_173537]
44041	0.001548	1.85e-05	-5.60785	3.02362	-0.555533	CLSTN1	Homo sapiens calsyntenin 1 (CLSTN1), transcript variant 1, mRNA [NM_001009566]
30988	0.001548	1.85e-05	5.60754	3.02297	0.846508	STIP1	Homo sapiens stress-induced-phosphoprotein 1 (STIP1), mRNA [NM_006819]
61598	0.001548	1.85e-05	-5.60743	3.02273	-0.627102	CCDC130	Homo sapiens coiled-coil domain containing 130 (CCDC130), mRNA [NM_030818]
61981	0.001548	1.85e-05	5.60741	3.0227	1.00131	GCH1	Homo sapiens GTP cyclohydrolase 1 (GCH1), transcript variant 1, mRNA [NM_000161]
33602	0.001548	1.85e-05	5.60721	3.02227	0.48292	RNF149	Homo sapiens ring finger protein 149 (RNF149), mRNA [NM_173647]
56297	0.001548	1.86e-05	-5.60648	3.02073	-1.13019	LOC100505679	Homo sapiens uncharacterized LOC100505679 (LOC100505679), mRNA [NM_001243531]
15209	0.001549	1.86e-05	-5.60561	3.01889	-1.01468	TPCN1	Homo sapiens two pore segment channel 1 (TPCN1), transcript variant 2, mRNA [NM_017901]
1931	0.00155	1.86e-05	-5.60485	3.01727	-0.637504	CHIC1	Homo sapiens cysteine-rich hydrophobic domain 1 (CHIC1), mRNA [NM_001039840]
21051	0.00155	1.87e-05	-5.60408	3.01564	-1.28805	GPER	Homo sapiens G protein-coupled estrogen receptor 1 (GPER), transcript variant 3, mRNA [NM_001039966]
46957	0.00155	1.87e-05	5.60316	3.0137	1.02378	ZNF593	Homo sapiens zinc finger protein 593 (ZNF593), mRNA [NM_015871]
35177	0.00155	1.87e-05	5.60313	3.01364	3.31852	IL6	Homo sapiens interleukin 6 (interferon, beta 2) (IL6), mRNA [NM_000600]
54115	0.001553	1.88e-05	-5.60069	3.00848	-0.918819	CBFA2T3	Homo sapiens core-binding factor, runt domain, alpha subunit 2; translocated to, 3 (CBFA2T3), transcript variant 1, mRNA [NM_005187]
36269	0.001553	1.88e-05	-5.60026	3.00755	-0.909732	ZNF292	zinc finger protein 292 [Source:HGNC Symbol;Acc:18410] [ENST00000369578]
62208	0.001553	1.89e-05	5.59955	3.00606	1.32927	MTHFD2	Homo sapiens methylenetetrahydrofolate dehydrogenase (NADP+ dependent) 2, methenyltetrahydrofolate cyclohydrolase (MTHFD2), nuclear gene encoding mitochondrial protein, transcript variant 1, mRNA [NM_006636]
12158	0.001553	1.89e-05	5.59929	3.00551	0.648463	ZNF295	Homo sapiens zinc finger protein 295 (ZNF295), transcript variant 2, mRNA [NM_020727]
12258	0.001553	1.89e-05	-5.59919	3.00529	-0.808506	FLJ13197	Homo sapiens uncharacterized FLJ13197 (FLJ13197), non-coding RNA [NR_026804]
36404	0.001556	1.89e-05	-5.5979	3.00255	-1.29024	LRRC7	leucine rich repeat containing 7 [Source:HGNC Symbol;Acc:18531] [ENST00000370958]
26589	0.001556	1.9e-05	-5.59714	3.00095	-0.480475	FRY	Homo sapiens furry homolog (Drosophila) (FRY), mRNA [NM_023037]
55457	0.001556	1.9e-05	-5.59617	2.9989	-0.70354	LBH	Homo sapiens limb bud and heart development homolog (mouse) (LBH), mRNA [NM_030915]
59307	0.001556	1.9e-05	5.59595	2.99843	0.729401
50820	0.001557	1.9e-05	-5.59483	2.99606	-1.08264	EDN1	Homo sapiens endothelin 1 (EDN1), transcript variant 1, mRNA [NM_001955]
29008	0.001557	1.91e-05	-5.59448	2.99531	-0.799912	GPM6B	Homo sapiens glycoprotein M6B (GPM6B), transcript variant 2, mRNA [NM_001001996]
9130	0.001563	1.92e-05	-5.59105	2.98805	-0.763111	AES	Homo sapiens amino-terminal enhancer of split (AES), transcript variant 1, mRNA [NM_198969]
23978	0.001563	1.92e-05	-5.5909	2.98773	-1.96253	MYL9	Homo sapiens myosin, light chain 9, regulatory (MYL9), transcript variant 2, mRNA [NM_181526]
5276	0.001563	1.92e-05	5.59064	2.98719	0.58716	HAUS2	Homo sapiens HAUS augmin-like complex, subunit 2 (HAUS2), transcript variant 1, mRNA [NM_018097]
40768	0.001563	1.93e-05	-5.59	2.98584	-0.945012	GPRASP1	Homo sapiens G protein-coupled receptor associated sorting protein 1 (GPRASP1), transcript variant 1, mRNA [NM_014710]
29794	0.001563	1.93e-05	-5.58979	2.98537	-1.09394	HOXC10	Homo sapiens homeobox C10 (HOXC10), mRNA [NM_017409]
16935	0.001565	1.93e-05	-5.58843	2.98251	-0.493986	ATF7IP	Homo sapiens activating transcription factor 7 interacting protein (ATF7IP), mRNA [NM_018179]
3274	0.001565	1.93e-05	5.58823	2.98208	0.945486	CASP4	Homo sapiens caspase 4, apoptosis-related cysteine peptidase (CASP4), transcript variant gamma, mRNA [NM_033306]
39405	0.001566	1.94e-05	5.5872	2.97988	1.90367	AREG	Homo sapiens amphiregulin (AREG), mRNA [NM_001657]
1714	0.001579	1.96e-05	5.58217	2.96924	0.891902	UTP11L	Homo sapiens UTP11-like, U3 small nucleolar ribonucleoprotein, (yeast) (UTP11L), mRNA [NM_016037]
33192	0.001579	1.96e-05	-5.58172	2.96829	-1.20009	GPER	Homo sapiens G protein-coupled estrogen receptor 1 (GPER), transcript variant 3, mRNA [NM_001039966]
49757	0.001579	1.96e-05	-5.58168	2.96819	-1.11536	EDN1	Homo sapiens endothelin 1 (EDN1), transcript variant 1, mRNA [NM_001955]
37512	0.00158	1.96e-05	-5.58087	2.96647	-1.21761	XLOC_l2_008381	BROAD Institute lincRNA (XLOC_l2_008381), lincRNA [TCONS_l2_00016043]
45124	0.00158	1.97e-05	-5.58032	2.9653	-0.792765	CYGB	Homo sapiens cytoglobin (CYGB), mRNA [NM_134268]
44745	0.001586	1.98e-05	-5.57799	2.96038	-0.805991	XLOC_000218	BROAD Institute lincRNA (XLOC_000218), lincRNA [TCONS_00000959]
46918	0.001587	1.98e-05	5.57641	2.95703	0.731499	CCDC167	Homo sapiens coiled-coil domain containing 167 (CCDC167), mRNA [NM_138493]
12506	0.001587	1.99e-05	-5.57607	2.9563	-0.859481	BNC2	Homo sapiens basonuclin 2 (BNC2), mRNA [NM_017637]
17140	0.001587	1.99e-05	5.5757	2.95553	0.909421	GTF3C6	Homo sapiens general transcription factor IIIC, polypeptide 6, alpha 35kDa (GTF3C6), mRNA [NM_138408]
11191	0.001587	1.99e-05	-5.57538	2.95484	-1.06901	LOC100506990	Homo sapiens uncharacterized LOC100506990 (LOC100506990), transcript variant 2, non-coding RNA [NR_040092]
11877	0.00159	2e-05	-5.57399	2.95189	-0.584889	LOC344595	Homo sapiens uncharacterized LOC344595 (LOC344595), transcript variant 1, non-coding RNA [NR_028301]
22984	0.001597	2.01e-05	-5.57101	2.94557	-0.437054	NUDT17	Homo sapiens nudix (nucleoside diphosphate linked moiety X)-type motif 17 (NUDT17), mRNA [NM_001012758]
62410	0.001597	2.01e-05	5.57091	2.94535	0.47286	RNF149	Homo sapiens ring finger protein 149 (RNF149), mRNA [NM_173647]
62676	0.001597	2.01e-05	-5.57048	2.94445	-1.07447	SNTG2	Homo sapiens syntrophin, gamma 2 (SNTG2), mRNA [NM_018968]
9216	0.001601	2.02e-05	-5.56829	2.93981	-1.07116	EDN1	Homo sapiens endothelin 1 (EDN1), transcript variant 1, mRNA [NM_001955]
49063	0.001601	2.02e-05	-5.56792	2.93901	-1.08222	EDN1	Homo sapiens endothelin 1 (EDN1), transcript variant 1, mRNA [NM_001955]
8581	0.001601	2.02e-05	5.56764	2.93843	0.716567	C16orf91	Homo sapiens chromosome 16 open reading frame 91 (C16orf91), mRNA [NM_001010878]
46142	0.001607	2.04e-05	5.56477	2.93233	1.45553	GPATCH4	Homo sapiens G patch domain containing 4 (GPATCH4), transcript variant 2, mRNA [NM_182679]
59812	0.001607	2.04e-05	5.56438	2.93151	0.604595	TMEM208	Homo sapiens transmembrane protein 208 (TMEM208), mRNA [NM_014187]
30197	0.001607	2.04e-05	-5.56398	2.93065	-0.606105	CCDC130	Homo sapiens coiled-coil domain containing 130 (CCDC130), mRNA [NM_030818]
18642	0.001607	2.04e-05	5.56331	2.92924	3.27336	SPRR2A	Homo sapiens small proline-rich protein 2A (SPRR2A), mRNA [NM_005988]
12165	0.001607	2.04e-05	-5.56303	2.92864	-0.697216	XLOC_l2_015213	BROAD Institute lincRNA (XLOC_l2_015213), lincRNA [TCONS_l2_00029348]
33104	0.001613	2.06e-05	5.56062	2.92352	0.611575	FRMD8	Homo sapiens FERM domain containing 8 (FRMD8), mRNA [NM_031904]
21397	0.001613	2.06e-05	-5.55988	2.92197	-0.898374	FAM66C	Homo sapiens family with sequence similarity 66, member C (FAM66C), non-coding RNA [NR_026788]
12672	0.001613	2.06e-05	-5.5592	2.92052	-1.39675	LOC100506990	Homo sapiens uncharacterized LOC100506990 (LOC100506990), transcript variant 2, non-coding RNA [NR_040092]
24903	0.001613	2.06e-05	-5.55908	2.92027	-1.87689	CKM	Homo sapiens creatine kinase, muscle (CKM), mRNA [NM_001824]
17305	0.001616	2.07e-05	5.55773	2.9174	0.672362	ERO1L	Homo sapiens ERO1-like (S. cerevisiae) (ERO1L), mRNA [NM_014584]
31813	0.00162	2.08e-05	-5.55562	2.91293	-0.640652	WDSUB1	Homo sapiens WD repeat, sterile alpha motif and U-box domain containing 1 (WDSUB1), transcript variant 3, mRNA [NM_152528]
56059	0.00162	2.08e-05	5.55548	2.91263	1.14099	PPIF	Homo sapiens peptidylprolyl isomerase F (PPIF), nuclear gene encoding mitochondrial protein, mRNA [NM_005729]
35120	0.00162	2.09e-05	-5.55397	2.90941	-0.569661	MAP2K7	Homo sapiens mitogen-activated protein kinase kinase 7 (MAP2K7), mRNA [NM_145185]
54468	0.00162	2.09e-05	-5.55375	2.90894	-1.22221	XLOC_008828	BROAD Institute lincRNA (XLOC_008828), lincRNA [TCONS_00018521]
2632	0.00162	2.09e-05	-5.55347	2.90835	-0.696866	CHD3	Homo sapiens chromodomain helicase DNA binding protein 3 (CHD3), transcript variant 3, mRNA [NM_001005271]
9393	0.00162	2.09e-05	5.55339	2.90819	0.879321	DGCR14	Homo sapiens DiGeorge syndrome critical region gene 14 (DGCR14), mRNA [NM_022719]
42302	0.00162	2.09e-05	5.55258	2.90647	2.84946	S100A12	Homo sapiens S100 calcium binding protein A12 (S100A12), mRNA [NM_005621]
36722	0.00162	2.09e-05	5.55219	2.90564	0.722508	PGM3	Homo sapiens phosphoglucomutase 3 (PGM3), transcript variant 4, mRNA [NM_001199919]
24787	0.001622	2.1e-05	-5.55103	2.90317	-0.864332	C3orf70	Homo sapiens chromosome 3 open reading frame 70 (C3orf70), mRNA [NM_001025266]
16676	0.001623	2.1e-05	5.55025	2.90151	1.52342	ARL4D	Homo sapiens ADP-ribosylation factor-like 4D (ARL4D), mRNA [NM_001661]
34018	0.00163	2.12e-05	5.54728	2.89522	0.813746	RG9MTD1	Homo sapiens RNA (guanine-9-) methyltransferase domain containing 1 (RG9MTD1), nuclear gene encoding mitochondrial protein, mRNA [NM_017819]
62957	0.00163	2.12e-05	5.54711	2.89485	0.691225	NUP35	Homo sapiens nucleoporin 35kDa (NUP35), mRNA [NM_138285]
13416	0.001641	2.14e-05	5.54292	2.88595	1.08345	METTL12	Homo sapiens methyltransferase like 12 (METTL12), nuclear gene encoding mitochondrial protein, mRNA [NM_001043229]
5981	0.001641	2.14e-05	5.54224	2.8845	0.687721	TXNL4A	Homo sapiens thioredoxin-like 4A (TXNL4A), mRNA [NM_006701]
27832	0.001641	2.14e-05	-5.54221	2.88444	-0.803531	GGA2	Homo sapiens golgi-associated, gamma adaptin ear containing, ARF binding protein 2 (GGA2), mRNA [NM_015044]
20596	0.001641	2.14e-05	-5.54163	2.88321	-0.492107	NFE2L1	Homo sapiens nuclear factor (erythroid-derived 2)-like 1 (NFE2L1), mRNA [NM_003204]
11852	0.001641	2.15e-05	5.54131	2.88252	0.942678	EIF4A1	Homo sapiens eukaryotic translation initiation factor 4A1 (EIF4A1), transcript variant 1, mRNA [NM_001416]
53235	0.001641	2.15e-05	5.54074	2.88133	1.432	XLOC_004924	Q26195_PLAVI (Q26195) Pva1 protein, partial (11%) [THC2719986]
9409	0.001641	2.15e-05	-5.54046	2.88072	-0.709371	MOB3B	Homo sapiens MOB kinase activator 3B (MOB3B), mRNA [NM_024761]
15067	0.001643	2.16e-05	-5.53918	2.87801	-1.85236	GPIHBP1	Homo sapiens glycosylphosphatidylinositol anchored high density lipoprotein binding protein 1 (GPIHBP1), mRNA [NM_178172]
29457	0.001644	2.16e-05	-5.53857	2.87671	-1.2273	CLEC2D	Homo sapiens C-type lectin domain family 2, member D (CLEC2D), transcript variant 1, mRNA [NM_013269]
48846	0.001653	2.17e-05	5.53545	2.87007	0.482354	ECD	Homo sapiens ecdysoneless homolog (Drosophila) (ECD), transcript variant 1, mRNA [NM_007265]
29975	0.001654	2.18e-05	-5.53426	2.86755	-1.05201	RAPGEF3	Homo sapiens Rap guanine nucleotide exchange factor (GEF) 3 (RAPGEF3), transcript variant 2, mRNA [NM_006105]
51606	0.001654	2.18e-05	-5.53405	2.86711	-0.578146	ZNF148	Homo sapiens zinc finger protein 148 (ZNF148), mRNA [NM_021964]
35128	0.001668	2.2e-05	-5.52926	2.85693	-0.780225	ZBTB4	Homo sapiens zinc finger and BTB domain containing 4 (ZBTB4), transcript variant 1, mRNA [NM_020899]
18736	0.001668	2.2e-05	-5.52915	2.8567	-0.692783	LOC92249	Homo sapiens uncharacterized LOC92249 (LOC92249), non-coding RNA [NR_015353]
17743	0.00167	2.21e-05	5.52806	2.85437	0.71799		BC018701 AAA-ATPase TOB3 {Homo sapiens} (exp=-1; wgp=0; cg=0), partial (6%) [THC2746558]
20808	0.001681	2.23e-05	5.52449	2.84678	0.640597	C1orf131	Homo sapiens chromosome 1 open reading frame 131 (C1orf131), mRNA [NM_152379]
38313	0.001681	2.23e-05	-5.52421	2.84619	-0.893467	RPRD2	Homo sapiens regulation of nuclear pre-mRNA domain containing 2 (RPRD2), mRNA [NM_015203]
60252	0.001684	2.24e-05	-5.52196	2.8414	-0.821664	BBS2	Homo sapiens Bardet-Biedl syndrome 2 (BBS2), mRNA [NM_031885]
36429	0.001684	2.24e-05	5.52122	2.83983	0.722348	PREP	Homo sapiens prolyl endopeptidase (PREP), mRNA [NM_002726]
48864	0.001684	2.24e-05	5.52118	2.83975	1.56297	AQP3	Homo sapiens aquaporin 3 (Gill blood group) (AQP3), mRNA [NM_004925]
56627	0.001684	2.24e-05	-5.521	2.83937	-1.10009	XLOC_012586	BROAD Institute lincRNA (XLOC_012586), lincRNA [TCONS_00026175]
15300	0.001684	2.25e-05	-5.52051	2.83833	-1.05772	EDN1	Homo sapiens endothelin 1 (EDN1), transcript variant 1, mRNA [NM_001955]
12046	0.001684	2.25e-05	-5.51963	2.83646	-1.39578	XLOC_l2_009883	PREDICTED: Homo sapiens hypothetical LOC100131679 (LOC100131679), miscRNA [XR_108477]
30964	0.001684	2.25e-05	-5.51952	2.83621	-0.705515	LOC729799	Homo sapiens SEC14-like 1 pseudogene (LOC729799), non-coding RNA [NR_026952]
39508	0.001684	2.26e-05	5.51848	2.83402	1.90966	NAMPT	Homo sapiens nicotinamide phosphoribosyltransferase (NAMPT), mRNA [NM_005746]
6621	0.001684	2.26e-05	5.51842	2.83389	3.87198	SPRR1A	Homo sapiens small proline-rich protein 1A (SPRR1A), transcript variant 2, mRNA [NM_005987]
9834	0.001685	2.26e-05	5.51748	2.83188	5.01248	SPRR2E	Homo sapiens small proline-rich protein 2E (SPRR2E), mRNA [NM_001024209]
61205	0.001685	2.27e-05	5.51674	2.83031	1.04561	MAP2K3	Homo sapiens mitogen-activated protein kinase kinase 3 (MAP2K3), transcript variant B, mRNA [NM_145109]
46144	0.001685	2.27e-05	-5.51637	2.82952	-1.25928	XLOC_l2_001597	BROAD Institute lincRNA (XLOC_l2_001597), lincRNA [TCONS_l2_00003983]
19394	0.001685	2.27e-05	-5.51621	2.82917	-1.00773	PYGB	Homo sapiens phosphorylase, glycogen; brain (PYGB), mRNA [NM_002862]
40015	0.001685	2.27e-05	5.51551	2.82769	1.0983	VGF	Homo sapiens VGF nerve growth factor inducible (VGF), mRNA [NM_003378]
20857	0.001687	2.28e-05	-5.5145	2.82554	-0.973724
472	0.001691	2.29e-05	-5.51273	2.82177	-1.19043	IGFL2	Homo sapiens cDNA FLJ43766 fis, clone TESTI2049246. [AK125754]
32031	0.001691	2.29e-05	-5.51241	2.82109	-0.495601	CDC42BPB	Homo sapiens CDC42 binding protein kinase beta (DMPK-like) (CDC42BPB), mRNA [NM_006035]
30317	0.001694	2.29e-05	5.51114	2.81839	0.743797	MOB3C	Homo sapiens MOB kinase activator 3C (MOB3C), transcript variant 1, mRNA [NM_145279]
30388	0.001694	2.3e-05	5.51046	2.81693	1.2728	LYAR	Homo sapiens Ly1 antibody reactive homolog (mouse) (LYAR), transcript variant 1, mRNA [NM_017816]
38199	0.001697	2.3e-05	-5.50908	2.81402	-0.648577	RNF144A	Homo sapiens ring finger protein 144A (RNF144A), mRNA [NM_014746]
48292	0.001703	2.32e-05	-5.507	2.80957	-0.802964	C20orf177	Homo sapiens chromosome 20 open reading frame 177 (C20orf177), transcript variant 2, mRNA [NM_001190826]
10217	0.001705	2.32e-05	5.5059	2.80724	1.137
5253	0.001705	2.32e-05	-5.50546	2.80631	-0.870137	TRIO	Homo sapiens triple functional domain (PTPRF interacting) (TRIO), mRNA [NM_007118]
22875	0.001705	2.33e-05	5.5045	2.80426	0.821187	EIF4E2	Homo sapiens eukaryotic translation initiation factor 4E family member 2 (EIF4E2), mRNA [NM_004846]
56842	0.001705	2.33e-05	-5.50348	2.80209	-0.791366	GFOD1	Homo sapiens glucose-fructose oxidoreductase domain containing 1 (GFOD1), transcript variant 1, mRNA [NM_018988]
42703	0.001705	2.33e-05	-5.50345	2.80202	-0.999833	LOC100190939	Homo sapiens uncharacterized LOC100190939 (LOC100190939), non-coding RNA [NR_024458]
60315	0.001705	2.33e-05	5.50342	2.80195	0.716259	TMEM167A	Homo sapiens transmembrane protein 167A (TMEM167A), mRNA [NM_174909]
49538	0.001705	2.34e-05	-5.50278	2.80059	-0.614348		Q3ZCJ0_BOVIN (Q3ZCJ0) RPL36A protein, partial (46%) [THC2692397]
47619	0.001707	2.34e-05	-5.5016	2.79809	-1.32674	XLOC_l2_009883	BROAD Institute lincRNA (XLOC_l2_009883), lincRNA [TCONS_l2_00018854]
46577	0.001707	2.34e-05	5.50126	2.79738	1.62622	AQP3	Homo sapiens aquaporin 3 (Gill blood group) (AQP3), mRNA [NM_004925]
11556	0.001714	2.36e-05	-5.49892	2.79239	-0.718553	LRIG2	Homo sapiens leucine-rich repeats and immunoglobulin-like domains 2 (LRIG2), mRNA [NM_014813]
24490	0.001715	2.36e-05	-5.49822	2.79089	-0.710389	ZNF483	Homo sapiens zinc finger protein 483 (ZNF483), transcript variant 2, mRNA [NM_001007169]
55814	0.001717	2.37e-05	-5.49651	2.78725	-1.17617	ZNF90	Q6P3E1_RAT (Q6P3E1) Rps16 protein (Fragment), complete [THC2507957]
7128	0.001717	2.37e-05	-5.49637	2.78697	-0.599884	CCDC130	Homo sapiens coiled-coil domain containing 130 (CCDC130), mRNA [NM_030818]
15746	0.001717	2.37e-05	-5.49597	2.7861	-1.05559	RNPC3	Homo sapiens cDNA FLJ77710 complete cds. [AK289844]
43565	0.001717	2.37e-05	-5.49564	2.7854	-1.61854		Ankyrin repeat domain-containing protein 36C [Source:UniProtKB/Swiss-Prot;Acc:Q5JPF3] [ENST00000528268]
60869	0.001727	2.39e-05	-5.49247	2.77866	-0.987413	TXNIP	Homo sapiens thioredoxin interacting protein (TXNIP), mRNA [NM_006472]
59383	0.001729	2.4e-05	5.49091	2.77532	1.57028	UGT1A6	Homo sapiens UDP glucuronosyltransferase 1 family, polypeptide A6 (UGT1A6), transcript variant 1, mRNA [NM_001072]
41161	0.001729	2.4e-05	-5.49068	2.77484	-0.497338	ATF7IP	Homo sapiens activating transcription factor 7 interacting protein (ATF7IP), mRNA [NM_018179]
28929	0.001729	2.4e-05	-5.4903	2.77403	-0.915429	OVGP1	Homo sapiens oviductal glycoprotein 1, 120kDa (OVGP1), mRNA [NM_002557]
44467	0.00173	2.41e-05	5.48926	2.77182	0.913155	WTAP	Homo sapiens Wilms tumor 1 associated protein (WTAP), transcript variant 3, mRNA [NM_152858]
35136	0.00173	2.41e-05	5.48901	2.77129	0.823864	RG9MTD1	Homo sapiens RNA (guanine-9-) methyltransferase domain containing 1 (RG9MTD1), nuclear gene encoding mitochondrial protein, mRNA [NM_017819]
15521	0.001731	2.42e-05	-5.4877	2.7685	-0.624757	LOC646808	PREDICTED: Homo sapiens L antigen family member 3-like (LOC646808), miscRNA [XR_132560]
19666	0.001731	2.42e-05	5.48766	2.7684	1.02336	PAK1IP1	Homo sapiens PAK1 interacting protein 1 (PAK1IP1), mRNA [NM_017906]
7733	0.001731	2.42e-05	-5.48744	2.76793	-0.895138	AHRR	Homo sapiens aryl-hydrocarbon receptor repressor (AHRR), transcript variant 1, mRNA [NM_020731]
50411	0.001731	2.42e-05	5.48634	2.76559	0.620874	SS18L2	Homo sapiens synovial sarcoma translocation gene on chromosome 18-like 2 (SS18L2), mRNA [NM_016305]
42058	0.001731	2.42e-05	5.48623	2.76535	0.901102	CCDC167	Homo sapiens coiled-coil domain containing 167 (CCDC167), mRNA [NM_138493]
61464	0.001735	2.43e-05	-5.48479	2.76229	-1.75614	PGM5	Homo sapiens phosphoglucomutase 5 (PGM5), mRNA [NM_021965]
33853	0.001735	2.44e-05	-5.48396	2.76053	-0.666753	PHF20L1	Homo sapiens PHD finger protein 20-like 1 (PHF20L1), transcript variant 2, mRNA [NM_032205]
25169	0.001735	2.44e-05	5.48366	2.75989	1.34636	MTHFD2	Homo sapiens methylenetetrahydrofolate dehydrogenase (NADP+ dependent) 2, methenyltetrahydrofolate cyclohydrolase (MTHFD2), nuclear gene encoding mitochondrial protein, transcript variant 1, mRNA [NM_006636]
5967	0.001736	2.44e-05	-5.48292	2.75831	-0.816928	RPL23AP32	Homo sapiens ribosomal protein L23a pseudogene 32 (RPL23AP32), non-coding RNA [NR_002229]
48682	0.001738	2.45e-05	5.48209	2.75653	0.509316	RNF149	Homo sapiens ring finger protein 149 (RNF149), mRNA [NM_173647]
28225	0.001738	2.45e-05	-5.48107	2.75435	-0.584418	WDSUB1	Homo sapiens WD repeat, sterile alpha motif and U-box domain containing 1 (WDSUB1), transcript variant 3, mRNA [NM_152528]
53721	0.001738	2.45e-05	5.48105	2.75431	0.655892	HIGD1A	Homo sapiens HIG1 hypoxia inducible domain family, member 1A (HIGD1A), transcript variant 3, mRNA [NM_014056]
23014	0.001744	2.47e-05	-5.47877	2.74946	-0.736747	ZBTB4	Homo sapiens zinc finger and BTB domain containing 4 (ZBTB4), transcript variant 1, mRNA [NM_020899]
50818	0.001744	2.47e-05	5.47845	2.74877	0.655984	NOL11	Homo sapiens nucleolar protein 11 (NOL11), mRNA [NM_015462]
23224	0.001745	2.47e-05	-5.47768	2.74714	-0.777651	XLOC_l2_011102	BROAD Institute lincRNA (XLOC_l2_011102), lincRNA [TCONS_l2_00021110]
47350	0.001745	2.47e-05	5.47718	2.74608	1.0835	FAS	Homo sapiens Fas (TNF receptor superfamily, member 6) (FAS), transcript variant 1, mRNA [NM_000043]
12422	0.001752	2.49e-05	5.47488	2.74116	1.08333	TEX101	Homo sapiens testis expressed 101 (TEX101), transcript variant 1, mRNA [NM_031451]
5544	0.001754	2.49e-05	5.47393	2.73915	0.759091		GB
37073	0.001755	2.5e-05	5.47299	2.73715	0.893035	RAD50	Homo sapiens RAD50 homolog (S. cerevisiae) (RAD50), mRNA [NM_005732]
11884	0.001757	2.51e-05	-5.47156	2.73408	-0.585972	CNOT6L	Homo sapiens CCR4-NOT transcription complex, subunit 6-like (CNOT6L), mRNA [NM_144571]
34582	0.001757	2.51e-05	5.47127	2.73347	0.96758	ACTR3	Homo sapiens ARP3 actin-related protein 3 homolog (yeast) (ACTR3), mRNA [NM_005721]
23763	0.001757	2.51e-05	-5.47091	2.7327	-0.738932	LBH	Homo sapiens limb bud and heart development homolog (mouse) (LBH), mRNA [NM_030915]
41221	0.001757	2.51e-05	-5.47067	2.73218	-1.22356	CD34	Homo sapiens CD34 molecule (CD34), transcript variant 1, mRNA [NM_001025109]
28189	0.00176	2.52e-05	5.46936	2.72941	0.806602	DCUN1D5	Homo sapiens DCN1, defective in cullin neddylation 1, domain containing 5 (S. cerevisiae) (DCUN1D5), mRNA [NM_032299]
37281	0.001761	2.52e-05	5.46851	2.72759	0.664684	ERO1L	Homo sapiens ERO1-like (S. cerevisiae) (ERO1L), mRNA [NM_014584]
32415	0.001761	2.53e-05	5.46806	2.72662	1.30199	MTHFD2	Homo sapiens methylenetetrahydrofolate dehydrogenase (NADP+ dependent) 2, methenyltetrahydrofolate cyclohydrolase (MTHFD2), nuclear gene encoding mitochondrial protein, transcript variant 1, mRNA [NM_006636]
21561	0.001764	2.53e-05	-5.46672	2.72376	-1.17413	XLOC_004576	BROAD Institute lincRNA (XLOC_004576), lincRNA [TCONS_00010108]
16148	0.001773	2.55e-05	-5.46411	2.7182	-1.48487	SOX6	Homo sapiens SRY (sex determining region Y)-box 6 (SOX6), transcript variant 1, mRNA [NM_017508]
17115	0.001773	2.55e-05	5.46304	2.71591	1.1038	KIAA0020	Homo sapiens KIAA0020 (KIAA0020), mRNA [NM_014878]
22587	0.001773	2.55e-05	5.46283	2.71548	1.08127	NMI	Homo sapiens N-myc (and STAT) interactor (NMI), mRNA [NM_004688]
27459	0.001773	2.56e-05	-5.46248	2.71473	-0.543076	R3HDM2	Homo sapiens R3H domain containing 2 (R3HDM2), mRNA [NM_014925]
44441	0.001783	2.57e-05	5.45957	2.70852	0.737063	PSMD6	Homo sapiens proteasome (prosome, macropain) 26S subunit, non-ATPase, 6 (PSMD6), mRNA [NM_014814]
41029	0.001783	2.58e-05	5.45894	2.70718	0.781502	BRD4	Homo sapiens bromodomain containing 4 (BRD4), transcript variant short, mRNA [NM_014299]
6934	0.001783	2.58e-05	5.45856	2.70637	4.4658	SPRR2F	Homo sapiens small proline-rich protein 2F (SPRR2F), mRNA [NM_001014450]
9080	0.001783	2.58e-05	-5.45791	2.70497	-1.1526	PLCB4	Homo sapiens phospholipase C, beta 4 (PLCB4), transcript variant 2, mRNA [NM_182797]
24268	0.001783	2.58e-05	-5.45766	2.70444	-0.851172	ABTB1	Homo sapiens ankyrin repeat and BTB (POZ) domain containing 1 (ABTB1), transcript variant 1, mRNA [NM_032548]
55521	0.001785	2.59e-05	5.45657	2.70211	0.893038	EIF4A3	Homo sapiens eukaryotic translation initiation factor 4A3 (EIF4A3), mRNA [NM_014740]
45465	0.001789	2.6e-05	-5.45513	2.69905	-1.15277	CXCL12	Homo sapiens chemokine (C-X-C motif) ligand 12 (CXCL12), transcript variant 3, mRNA [NM_001033886]
32520	0.001793	2.61e-05	5.45352	2.6956	1.34764	MTHFD2	Homo sapiens methylenetetrahydrofolate dehydrogenase (NADP+ dependent) 2, methenyltetrahydrofolate cyclohydrolase (MTHFD2), nuclear gene encoding mitochondrial protein, transcript variant 1, mRNA [NM_006636]
37157	0.001793	2.61e-05	-5.45262	2.69368	-1.12396	SERTAD4	Homo sapiens SERTA domain containing 4 (SERTAD4), mRNA [NM_019605]
38985	0.001793	2.61e-05	5.45253	2.69349	0.745724	KDELR2	Homo sapiens KDEL (Lys-Asp-Glu-Leu) endoplasmic reticulum protein retention receptor 2 (KDELR2), transcript variant 1, mRNA [NM_006854]
49303	0.001793	2.62e-05	-5.45217	2.69272	-1.33	LOC158863	Homo sapiens mRNA; cDNA DKFZp586J1922 (from clone DKFZp586J1922) [AL110203]
45100	0.001797	2.63e-05	5.45053	2.68923	0.726202	PTP4A1	Homo sapiens protein tyrosine phosphatase type IVA, member 1 (PTP4A1), mRNA [NM_003463]
23376	0.001802	2.64e-05	5.4489	2.68574	1.02863	RAN	Homo sapiens RAN, member RAS oncogene family (RAN), mRNA [NM_006325]
31225	0.001802	2.64e-05	-5.44795	2.68373	-0.781838	C8orf44	Homo sapiens chromosome 8 open reading frame 44 (C8orf44), mRNA [NM_019607]
16490	0.001802	2.64e-05	5.44794	2.68369	0.727116
30354	0.001802	2.64e-05	-5.44739	2.68252	-1.18189		Homo sapiens cDNA FLJ35432 fis, clone SMINT2002311. [AK092751]
3327	0.001802	2.65e-05	-5.44693	2.68154	-0.908359	FLJ38717	PREDICTED: Homo sapiens FLJ38717 protein (FLJ38717), miscRNA [XR_108650]
18950	0.001807	2.66e-05	5.44525	2.67795	0.637813	XLOC_l2_015451	BROAD Institute lincRNA (XLOC_l2_015451), lincRNA [TCONS_l2_00030147]
51089	0.001807	2.66e-05	5.44478	2.67696	1.60281	AQP3	Homo sapiens aquaporin 3 (Gill blood group) (AQP3), mRNA [NM_004925]
50620	0.001813	2.67e-05	-5.44251	2.6721	-1.49497	MRVI1	Homo sapiens murine retrovirus integration site 1 homolog (MRVI1), transcript variant 2, mRNA [NM_130385]
37687	0.001813	2.67e-05	-5.44232	2.67169	-0.960415	SLC35E3	Homo sapiens solute carrier family 35, member E3 (SLC35E3), mRNA [NM_018656]
26554	0.001815	2.68e-05	-5.44121	2.66932	-0.699144	TUBGCP3	Homo sapiens tubulin, gamma complex associated protein 3 (TUBGCP3), mRNA [NM_006322]
34844	0.001816	2.68e-05	5.44059	2.66801	1.21834	XLOC_l2_002761	BROAD Institute lincRNA (XLOC_l2_002761), lincRNA [TCONS_l2_00005178]
47085	0.001819	2.69e-05	-5.4394	2.66547	-1.15098	PPP1R12B	Homo sapiens protein phosphatase 1, regulatory subunit 12B (PPP1R12B), transcript variant 1, mRNA [NM_002481]
62502	0.001819	2.7e-05	5.43876	2.66409	1.42633	TMPRSS4	Homo sapiens transmembrane protease, serine 4 (TMPRSS4), transcript variant 1, mRNA [NM_019894]
13138	0.001821	2.7e-05	-5.43803	2.66254	-0.823131	PLAT	Homo sapiens plasminogen activator, tissue (PLAT), transcript variant 1, mRNA [NM_000930]
1018	0.001823	2.71e-05	-5.43688	2.66008	-0.764486	ZMYM2	Homo sapiens mRNA; cDNA DKFZp564B162 (from clone DKFZp564B162). [AL136621]
11941	0.001823	2.71e-05	-5.43595	2.65811	-0.574409	MLL5	Homo sapiens myeloid/lymphoid or mixed-lineage leukemia 5 (trithorax homolog, Drosophila) (MLL5), transcript variant 1, mRNA [NM_182931]
8490	0.001823	2.71e-05	-5.43594	2.65808	-1.0048	MYCT1	Homo sapiens myc target 1 (MYCT1), mRNA [NM_025107]
50548	0.001825	2.72e-05	5.43492	2.65589	0.989485
54073	0.001825	2.72e-05	-5.4342	2.65436	-0.744913	ARID1B	Homo sapiens AT rich interactive domain 1B (SWI1-like) (ARID1B), transcript variant 2, mRNA [NM_020732]
10399	0.001825	2.72e-05	5.43394	2.65381	0.891686	TOP1P2	Homo sapiens topoisomerase (DNA) I pseudogene 2 (TOP1P2), non-coding RNA [NR_001283]
15286	0.001828	2.73e-05	-5.43285	2.65148	-1.02993	EPS8	Homo sapiens epidermal growth factor receptor pathway substrate 8 (EPS8), mRNA [NM_004447]
33255	0.001832	2.74e-05	5.43135	2.64826	1.08657	IL22RA1	Homo sapiens interleukin 22 receptor, alpha 1 (IL22RA1), mRNA [NM_021258]
56383	0.001832	2.74e-05	-5.43091	2.64732	-1.33703	XLOC_006994	BROAD Institute lincRNA (XLOC_006994), lincRNA [TCONS_00014924]
19005	0.001832	2.75e-05	5.43002	2.64542	0.775774	ATG5	Homo sapiens ATG5 autophagy related 5 homolog (S. cerevisiae) (ATG5), mRNA [NM_004849]
57840	0.001832	2.75e-05	-5.42967	2.64468	-0.747372	RAMP1	Homo sapiens receptor (G protein-coupled) activity modifying protein 1 (RAMP1), mRNA [NM_005855]
58121	0.001832	2.75e-05	-5.42914	2.64354	-0.54437	BBX	Homo sapiens bobby sox homolog (Drosophila) (BBX), transcript variant 2, mRNA [NM_020235]
56082	0.001832	2.76e-05	5.42896	2.64317	0.761255	MINPP1	Homo sapiens multiple inositol-polyphosphate phosphatase 1 (MINPP1), transcript variant 1, mRNA [NM_004897]
22699	0.001834	2.76e-05	-5.42782	2.64072	-1.33162	LGR6	Homo sapiens leucine-rich repeat containing G protein-coupled receptor 6 (LGR6), transcript variant 1, mRNA [NM_001017403]
54804	0.001834	2.76e-05	5.42767	2.64041	1.03296	NMI	Homo sapiens N-myc (and STAT) interactor (NMI), mRNA [NM_004688]
13802	0.001835	2.77e-05	-5.42678	2.6385	-1.14369	SYT17	Homo sapiens synaptotagmin XVII (SYT17), mRNA [NM_016524]
41375	0.001836	2.78e-05	-5.42548	2.63572	-0.711387	ARHGEF19	Homo sapiens Rho guanine nucleotide exchange factor (GEF) 19 (ARHGEF19), mRNA [NM_153213]
52197	0.001836	2.78e-05	5.42533	2.63541	0.687004	PFDN2	Homo sapiens prefoldin subunit 2 (PFDN2), mRNA [NM_012394]
19327	0.001836	2.78e-05	-5.42527	2.63527	-0.626987	CCDC130	Homo sapiens coiled-coil domain containing 130 (CCDC130), mRNA [NM_030818]
18040	0.001836	2.78e-05	5.42485	2.63438	1.02069	LOC100506365	PREDICTED: Homo sapiens hypothetical LOC100506365, transcript variant 2 (LOC100506365), miscRNA [XR_108865]
60026	0.001841	2.79e-05	5.42298	2.63039	0.956165	ACTR3	Homo sapiens ARP3 actin-related protein 3 homolog (yeast) (ACTR3), mRNA [NM_005721]
39200	0.001846	2.8e-05	5.42127	2.62674	1.28907	FAAH2	Homo sapiens fatty acid amide hydrolase 2 (FAAH2), mRNA [NM_174912]
10770	0.001852	2.81e-05	5.41936	2.62264	1.1373	GNL2	Homo sapiens guanine nucleotide binding protein-like 2 (nucleolar) (GNL2), mRNA [NM_013285]
52300	0.001854	2.82e-05	5.41812	2.61999	0.611324	MRPL15	Homo sapiens mitochondrial ribosomal protein L15 (MRPL15), nuclear gene encoding mitochondrial protein, mRNA [NM_014175]
25761	0.001854	2.82e-05	-5.41801	2.61977	-0.958947	ACAP3	Homo sapiens ArfGAP with coiled-coil, ankyrin repeat and PH domains 3 (ACAP3), mRNA [NM_030649]
33533	0.001854	2.83e-05	-5.41763	2.61895	-1.14987	GUSBP1	Homo sapiens glucuronidase, beta pseudogene 1 (GUSBP1), transcript variant 3, non-coding RNA [NR_027028]
30121	0.001854	2.83e-05	-5.41648	2.61649	-0.558087	GATSL3	Homo sapiens GATS protein-like 3 (GATSL3), mRNA [NM_001037666]
3817	0.001854	2.83e-05	-5.41626	2.61602	-0.925	FGFR2	Homo sapiens fibroblast growth factor receptor 2 (FGFR2), transcript variant 2, mRNA [NM_022970]
16228	0.001854	2.84e-05	5.41615	2.61579	0.840908	PPP2CA	Homo sapiens protein phosphatase 2, catalytic subunit, alpha isozyme (PPP2CA), mRNA [NM_002715]
18770	0.001856	2.84e-05	5.41534	2.61405	0.84205	SYAP1	Homo sapiens synapse associated protein 1 (SYAP1), transcript variant 1, mRNA [NM_032796]
6455	0.001857	2.85e-05	5.41454	2.61234	0.911726	RIOK2	Homo sapiens RIO kinase 2 (yeast) (RIOK2), transcript variant 1, mRNA [NM_018343]
11221	0.001863	2.86e-05	5.41266	2.60831	1.45263	DDX21	Homo sapiens DEAD (Asp-Glu-Ala-Asp) box polypeptide 21 (DDX21), mRNA [NM_004728]
57754	0.001865	2.86e-05	-5.41168	2.60622	-0.604722	LOC283728	Homo sapiens cDNA FLJ38298 fis, clone FCBBF3017059. [AK095617]
35714	0.001868	2.87e-05	-5.41045	2.60358	-0.680438	PRELID2	Homo sapiens PRELI domain containing 2 (PRELID2), transcript variant 3, mRNA [NM_138492]
55443	0.001877	2.89e-05	-5.40792	2.59819	-1.31547	VIPR1	Homo sapiens vasoactive intestinal peptide receptor 1 (VIPR1), transcript variant 1, mRNA [NM_004624]
58604	0.001877	2.89e-05	5.40721	2.59667	0.806514	PPP2CA	Homo sapiens protein phosphatase 2, catalytic subunit, alpha isozyme (PPP2CA), mRNA [NM_002715]
47806	0.001877	2.9e-05	5.40645	2.59503	0.779313	ANXA2	Homo sapiens annexin A2 (ANXA2), transcript variant 2, mRNA [NM_001002857]
32345	0.001877	2.9e-05	5.4059	2.59386	0.805339	RG9MTD1	Homo sapiens RNA (guanine-9-) methyltransferase domain containing 1 (RG9MTD1), nuclear gene encoding mitochondrial protein, mRNA [NM_017819]
33703	0.001877	2.9e-05	5.40555	2.59311	1.10023	NMI	Homo sapiens N-myc (and STAT) interactor (NMI), mRNA [NM_004688]
8600	0.001877	2.91e-05	5.40466	2.5912	1.04108	EBNA1BP2	Homo sapiens EBNA1 binding protein 2 (EBNA1BP2), transcript variant 2, mRNA [NM_006824]
8578	0.001877	2.91e-05	-5.4045	2.59087	-0.740618	SIN3B	Homo sapiens SIN3 homolog B, transcription regulator (yeast) (SIN3B), mRNA [NM_015260]
62532	0.001877	2.91e-05	-5.40416	2.59014	-1.15426	DACT3	Homo sapiens dapper, antagonist of beta-catenin, homolog 3 (Xenopus laevis) (DACT3), mRNA [NM_145056]
57001	0.001877	2.91e-05	-5.40415	2.59011	-1.09696	EDN1	Homo sapiens endothelin 1 (EDN1), transcript variant 1, mRNA [NM_001955]
5698	0.001877	2.91e-05	-5.40385	2.58947	-0.966716	PRUNE2	Homo sapiens prune homolog 2 (Drosophila) (PRUNE2), mRNA [NM_015225]
41419	0.001882	2.93e-05	5.40165	2.58477	0.891421	UTP14A	Homo sapiens UTP14, U3 small nucleolar ribonucleoprotein, homolog A (yeast) (UTP14A), transcript variant 1, mRNA [NM_006649]
11927	0.001882	2.93e-05	5.40151	2.58446	1.03181	NMI	Homo sapiens N-myc (and STAT) interactor (NMI), mRNA [NM_004688]
8996	0.001882	2.93e-05	5.40121	2.58383	0.876385	DCAF13	Homo sapiens DDB1 and CUL4 associated factor 13 (DCAF13), mRNA [NM_015420]
43005	0.001887	2.94e-05	-5.39946	2.58007	-0.844479	NME3	Homo sapiens non-metastatic cells 3, protein expressed in (NME3), mRNA [NM_002513]
49452	0.001887	2.95e-05	-5.39914	2.5794	-0.492884	ATF7IP	Homo sapiens activating transcription factor 7 interacting protein (ATF7IP), mRNA [NM_018179]
54292	0.001905	2.98e-05	-5.39435	2.56913	-0.815081	PLAT	Homo sapiens plasminogen activator, tissue (PLAT), transcript variant 1, mRNA [NM_000930]
24058	0.001905	2.98e-05	5.39406	2.56853	0.739831	UTP18	Homo sapiens UTP18, small subunit (SSU) processome component, homolog (yeast) (UTP18), mRNA [NM_016001]
49970	0.001906	2.99e-05	-5.39279	2.56581	-0.892777		full-length cDNA clone CS0DI009YC01 of Placenta Cot 25-normalized of Homo sapiens (human) [CR604707]
42594	0.001906	2.99e-05	5.39269	2.5656	3.48952	ADAMTS4	Homo sapiens ADAM metallopeptidase with thrombospondin type 1 motif, 4 (ADAMTS4), mRNA [NM_005099]
58164	0.001909	3e-05	-5.39139	2.56281	-0.693206	SF3A2	Homo sapiens splicing factor 3a, subunit 2, 66kDa (SF3A2), mRNA [NM_007165]
29982	0.001909	3e-05	5.39114	2.56226	1.58419	SPINK5	Homo sapiens serine peptidase inhibitor, Kazal type 5 (SPINK5), transcript variant 2, mRNA [NM_006846]
25116	0.001912	3.01e-05	-5.3901	2.56005	-0.63532	RAMP1	Homo sapiens receptor (G protein-coupled) activity modifying protein 1 (RAMP1), mRNA [NM_005855]
20643	0.001912	3.01e-05	-5.38957	2.55891	-0.786321	ZHX3	Homo sapiens zinc fingers and homeoboxes 3 (ZHX3), mRNA [NM_015035]
41356	0.001912	3.01e-05	-5.38905	2.55779	-0.774588	GFOD1	Homo sapiens glucose-fructose oxidoreductase domain containing 1 (GFOD1), transcript variant 1, mRNA [NM_018988]
44528	0.001913	3.02e-05	-5.38855	2.55673	-0.847907	PLAT	Homo sapiens plasminogen activator, tissue (PLAT), transcript variant 1, mRNA [NM_000930]
35634	0.001914	3.02e-05	-5.38778	2.55508	-0.487643	ATF7IP	Homo sapiens activating transcription factor 7 interacting protein (ATF7IP), mRNA [NM_018179]
43519	0.001914	3.02e-05	-5.38743	2.55434	-0.611815	LOC100505641	PREDICTED: Homo sapiens hypothetical LOC100505641 (LOC100505641), miscRNA [XR_133341]
7248	0.001919	3.04e-05	5.3853	2.54977	0.823849	C15orf63	Homo sapiens chromosome 15 open reading frame 63 (C15orf63), transcript variant 1, mRNA [NM_016400]
36270	0.001919	3.04e-05	5.38523	2.54962	0.676516	USP38	Homo sapiens ubiquitin specific peptidase 38 (USP38), mRNA [NM_032557]
41464	0.001921	3.04e-05	-5.38443	2.5479	-1.33477	UBE2Q2P1	Homo sapiens ubiquitin-conjugating enzyme E2Q family member 2 pseudogene 1 (UBE2Q2P1), non-coding RNA [NR_003661]
53550	0.001925	3.05e-05	5.38295	2.54473	0.920453	AVEN	Homo sapiens apoptosis, caspase activation inhibitor (AVEN), mRNA [NM_020371]
39640	0.001928	3.06e-05	5.38176	2.54219	0.457149	RNF149	Homo sapiens ring finger protein 149 (RNF149), mRNA [NM_173647]
55534	0.001936	3.08e-05	-5.37944	2.53722	-0.586308	XLOC_009813	BROAD Institute lincRNA (XLOC_009813), lincRNA [TCONS_00020485]
35615	0.001936	3.08e-05	5.379	2.53628	1.01116	MARS	Homo sapiens methionyl-tRNA synthetase (MARS), mRNA [NM_004990]
27945	0.001947	3.1e-05	5.3761	2.53006	1.00884	AVEN	Homo sapiens apoptosis, caspase activation inhibitor (AVEN), mRNA [NM_020371]
21266	0.001947	3.1e-05	-5.37576	2.52934	-1.26955	PDE5A	Homo sapiens phosphodiesterase 5A, cGMP-specific (PDE5A), transcript variant 1, mRNA [NM_001083]
35081	0.001947	3.11e-05	5.37533	2.5284	1.07548	NMI	Homo sapiens N-myc (and STAT) interactor (NMI), mRNA [NM_004688]
5539	0.00197	3.15e-05	5.3693	2.51548	0.723457	PSMD6	Homo sapiens proteasome (prosome, macropain) 26S subunit, non-ATPase, 6 (PSMD6), mRNA [NM_014814]
52118	0.00197	3.15e-05	5.36901	2.51487	0.877172	PDCD11	Homo sapiens programmed cell death 11 (PDCD11), mRNA [NM_014976]
50478	0.00197	3.16e-05	-5.36786	2.5124	-1.1122	POPDC2	Homo sapiens popeye domain containing 2 (POPDC2), mRNA [NM_022135]
62482	0.00197	3.16e-05	5.36786	2.5124	0.55432	TMEM111	Homo sapiens transmembrane protein 111 (TMEM111), mRNA [NM_018447]
23662	0.00197	3.16e-05	-5.36748	2.51159	-0.599461	ANKZF1	Homo sapiens ankyrin repeat and zinc finger domain containing 1 (ANKZF1), transcript variant 1, mRNA [NM_018089]
42030	0.00197	3.16e-05	5.36737	2.51136	1.57444	AQP3	Homo sapiens aquaporin 3 (Gill blood group) (AQP3), mRNA [NM_004925]
60331	0.001972	3.17e-05	5.36644	2.50936	0.879304
8397	0.001972	3.17e-05	-5.36608	2.50858	-0.528027	R3HDM2	Homo sapiens R3H domain containing 2 (R3HDM2), mRNA [NM_014925]
12955	0.001974	3.18e-05	-5.36441	2.505	-0.697267	GUCY1A3	Homo sapiens guanylate cyclase 1, soluble, alpha 3 (GUCY1A3), transcript variant 6, mRNA [NM_001130686]
24676	0.001974	3.19e-05	-5.36413	2.5044	-0.874216	TUG1	Homo sapiens taurine upregulated 1 (non-protein coding) (TUG1), non-coding RNA [NR_002323]
21751	0.001974	3.19e-05	-5.36391	2.50394	-1.21146	UBE2Q2P1	Homo sapiens ubiquitin-conjugating enzyme E2Q family member 2 pseudogene 1 (UBE2Q2P1), non-coding RNA [NR_003661]
13278	0.001974	3.19e-05	-5.36387	2.50385	-0.837635	RPL23AP32	Homo sapiens ribosomal protein L23a pseudogene 32 (RPL23AP32), non-coding RNA [NR_002229]
41307	0.001981	3.2e-05	5.36148	2.49871	0.820063	RPS21	ribosomal protein S21 [Source:HGNC Symbol;Acc:10409] [ENST00000370562]
48294	0.001981	3.2e-05	-5.36139	2.49852	-0.759471	XLOC_000682	Q95UR9_SCHAM (Q95UR9) Transcription factor hunchback (Fragment), partial (4%) [THC2479499]
18851	0.00199	3.23e-05	-5.3586	2.49255	-1.36429	VWF	von Willebrand factor [Source:HGNC Symbol;Acc:12726] [ENST00000321023]
42350	0.00199	3.23e-05	5.3584	2.49212	1.58466	AQP3	Homo sapiens aquaporin 3 (Gill blood group) (AQP3), mRNA [NM_004925]
18599	0.00199	3.23e-05	5.35808	2.49144	1.73151	KRT42P	Homo sapiens keratin 42 pseudogene (KRT42P), non-coding RNA [NR_033415]
26224	0.002003	3.25e-05	-5.35459	2.48394	-0.837121	MXD3	Homo sapiens MAX dimerization protein 3 (MXD3), transcript variant 1, mRNA [NM_031300]
46494	0.002004	3.26e-05	-5.35381	2.48229	-1.26243	GIMAP1	Homo sapiens GTPase, IMAP family member 1 (GIMAP1), mRNA [NM_130759]
8571	0.002004	3.26e-05	5.35313	2.48082	1.60603	AQP3	Homo sapiens aquaporin 3 (Gill blood group) (AQP3), mRNA [NM_004925]
44562	0.002004	3.27e-05	-5.35278	2.48006	-0.511415	XLOC_013194	BROAD Institute lincRNA (XLOC_013194), lincRNA [TCONS_00027153]
14685	0.002004	3.27e-05	-5.35274	2.47998	-1.05759	ZADH2	Homo sapiens zinc binding alcohol dehydrogenase domain containing 2 (ZADH2), mRNA [NM_175907]
57177	0.002011	3.28e-05	-5.35062	2.47543	-0.6394		PREDICTED: Homo sapiens hypothetical LOC100506753 (LOC100506753), miscRNA [XR_108874]
50942	0.002031	3.32e-05	-5.34577	2.46504	-0.655099	MYO9A	Homo sapiens myosin IXA (MYO9A), mRNA [NM_006901]
29447	0.002035	3.33e-05	-5.34445	2.46221	-1.27692	LFNG	Homo sapiens LFNG O-fucosylpeptide 3-beta-N-acetylglucosaminyltransferase (LFNG), transcript variant 1, mRNA [NM_001040167]
27556	0.002037	3.34e-05	-5.34357	2.46031	-0.628996	H2AFJ	Homo sapiens H2A histone family, member J (H2AFJ), transcript variant 1, mRNA [NM_177925]
60564	0.002038	3.34e-05	-5.34286	2.45879	-1.74552	NKAPP1	Homo sapiens NFKB activating protein pseudogene 1 (NKAPP1), non-coding RNA [NR_027131]
32922	0.002038	3.34e-05	-5.34265	2.45834	-0.710706	ZNF821	Homo sapiens zinc finger protein 821 (ZNF821), transcript variant 4, mRNA [NM_017530]
50998	0.002044	3.36e-05	-5.34092	2.45462	-0.489782	BBX	Homo sapiens bobby sox homolog (Drosophila) (BBX), transcript variant 2, mRNA [NM_020235]
27943	0.002044	3.36e-05	-5.34012	2.45291	-0.707797	ZBTB4	Homo sapiens zinc finger and BTB domain containing 4 (ZBTB4), transcript variant 1, mRNA [NM_020899]
9885	0.002044	3.36e-05	5.33995	2.45255	1.58632	AQP3	Homo sapiens aquaporin 3 (Gill blood group) (AQP3), mRNA [NM_004925]
62717	0.002046	3.37e-05	5.33899	2.45047	1.04245	FFAR3	Homo sapiens free fatty acid receptor 3 (FFAR3), mRNA [NM_005304]
270	0.002046	3.37e-05	5.33862	2.44969	0.721597	SEC24A	Homo sapiens SEC24 family, member A (S. cerevisiae) (SEC24A), transcript variant 1, mRNA [NM_021982]
56293	0.002047	3.38e-05	5.33733	2.44691	0.958547	MAK16	Homo sapiens MAK16 homolog (S. cerevisiae) (MAK16), mRNA [NM_032509]
36949	0.002047	3.38e-05	-5.33729	2.44682	-0.845043	LOC100505648	BROAD Institute lincRNA (XLOC_l2_004898), lincRNA [TCONS_l2_00009502]
6704	0.002047	3.38e-05	5.33722	2.44667	1.05516	EBNA1BP2	Homo sapiens EBNA1 binding protein 2 (EBNA1BP2), transcript variant 2, mRNA [NM_006824]
59036	0.002049	3.39e-05	5.33603	2.44412	0.937905	RAN	Homo sapiens RAN, member RAS oncogene family (RAN), mRNA [NM_006325]
59465	0.002049	3.39e-05	-5.33589	2.44383	-1.23503	LOC100507520	PREDICTED: Homo sapiens hypothetical LOC100507520, transcript variant 2 (LOC100507520), miscRNA [XR_109440]
42468	0.00205	3.4e-05	-5.33535	2.44266	-1.09256	PIDD	Homo sapiens p53-induced death domain protein (PIDD), transcript variant 1, mRNA [NM_145886]
50073	0.002054	3.41e-05	-5.33393	2.43962	-1.20832	LIMS2	Homo sapiens LIM and senescent cell antigen-like domains 2 (LIMS2), transcript variant 5, mRNA [NM_001161404]
11827	0.002057	3.42e-05	-5.33279	2.43716	-0.590695	CCDC130	Homo sapiens coiled-coil domain containing 130 (CCDC130), mRNA [NM_030818]
11301	0.002057	3.42e-05	5.33253	2.43662	1.9537	LILRB3	Homo sapiens leukocyte immunoglobulin-like receptor, subfamily B (with TM and ITIM domains), member 3 (LILRB3), transcript variant 2, mRNA [NM_006864]
51878	0.002058	3.42e-05	-5.33177	2.43499	-0.572045	LOC100507904	PREDICTED: Homo sapiens hypothetical protein LOC100507904 (LOC100507904), mRNA [XM_003119663]
22004	0.002064	3.44e-05	5.33011	2.43142	1.26585	FAAH2	Homo sapiens fatty acid amide hydrolase 2 (FAAH2), mRNA [NM_174912]
12527	0.002066	3.44e-05	-5.32919	2.42944	-0.849152	RPL23AP32	Homo sapiens ribosomal protein L23a pseudogene 32 (RPL23AP32), non-coding RNA [NR_002229]
18798	0.002069	3.45e-05	-5.32824	2.42741	-0.869179	ZNRF3	Homo sapiens zinc and ring finger 3 (ZNRF3), transcript variant 1, mRNA [NM_001206998]
15472	0.002071	3.46e-05	-5.32723	2.42523	-1.53282	RNPC3	Homo sapiens RNA-binding region (RNP1, RRM) containing 3 (RNPC3), mRNA [NM_017619]
45455	0.002074	3.47e-05	-5.32632	2.42328	-0.563817	PMS2	Homo sapiens PMS2 postmeiotic segregation increased 2 (S. cerevisiae) (PMS2), transcript variant 1, mRNA [NM_000535]
12398	0.002075	3.47e-05	-5.32553	2.42159	-0.924059	RUNX3	Homo sapiens runt-related transcription factor 3 (RUNX3), transcript variant 1, mRNA [NM_001031680]
46208	0.002081	3.49e-05	-5.32366	2.41756	-0.518593	BBX	Homo sapiens bobby sox homolog (Drosophila) (BBX), transcript variant 2, mRNA [NM_020235]
55482	0.002081	3.49e-05	5.32336	2.41691	1.15351	GARS	Homo sapiens glycyl-tRNA synthetase (GARS), mRNA [NM_002047]
52263	0.002083	3.5e-05	-5.32255	2.41518	-0.828804	RPL23AP32	Homo sapiens ribosomal protein L23a pseudogene 32 (RPL23AP32), non-coding RNA [NR_002229]
2878	0.002083	3.5e-05	5.32224	2.41452	0.77199	PSMA5	Homo sapiens proteasome (prosome, macropain) subunit, alpha type, 5 (PSMA5), transcript variant 1, mRNA [NM_002790]
37578	0.002083	3.51e-05	-5.32146	2.41284	-0.98518	XYLT2	Homo sapiens xylosyltransferase II (XYLT2), mRNA [NM_022167]
4549	0.002083	3.51e-05	-5.32128	2.41246	-0.540075	R3HDM2	Homo sapiens R3H domain containing 2 (R3HDM2), mRNA [NM_014925]
16481	0.002097	3.53e-05	-5.31777	2.40492	-1.31561	SUN1	Homo sapiens Sad1 and UNC84 domain containing 1 (SUN1), transcript variant 4, mRNA [NM_001171945]
7315	0.002097	3.54e-05	-5.31754	2.40442	-0.563778	LOC100509075	PREDICTED: Homo sapiens hypothetical LOC100509075, transcript variant 1 (LOC100509075), miscRNA [XR_111771]
33597	0.002103	3.55e-05	5.3159	2.40089	0.782869	RAD50	Homo sapiens RAD50 homolog (S. cerevisiae) (RAD50), mRNA [NM_005732]
38865	0.002114	3.57e-05	-5.31302	2.39471	-0.883656	LOC92249	Homo sapiens uncharacterized LOC92249 (LOC92249), non-coding RNA [NR_015353]
50418	0.002118	3.58e-05	-5.3119	2.39231	-0.782417	SLC9B1	Homo sapiens solute carrier family 9, subfamily B (cation proton antiporter 2), member 1 (SLC9B1), nuclear gene encoding mitochondrial protein, transcript variant 1, mRNA [NM_139173]
22792	0.002118	3.58e-05	-5.31148	2.3914	-0.773315	LOC286272	Homo sapiens cDNA FLJ35685 fis, clone SPLEN2019257. [AK093004]
37155	0.002121	3.59e-05	-5.31041	2.3891	-0.734822	CHN2	Homo sapiens chimerin (chimaerin) 2 (CHN2), transcript variant 2, mRNA [NM_004067]
49484	0.002121	3.6e-05	5.30965	2.38746	1.38494	RGS20	Homo sapiens regulator of G-protein signaling 20 (RGS20), transcript variant 1, mRNA [NM_170587]
45624	0.002121	3.6e-05	-5.30953	2.38721	-0.522559	LEPR	Homo sapiens leptin receptor (LEPR), transcript variant 2, mRNA [NM_001003680]
4652	0.002121	3.61e-05	-5.30866	2.38533	-0.703883	PDS5B	Homo sapiens PDS5, regulator of cohesion maintenance, homolog B (S. cerevisiae) (PDS5B), mRNA [NM_015032]
42698	0.002121	3.61e-05	-5.30863	2.38527	-0.59285	PURG	Homo sapiens purine-rich element binding protein G (PURG), transcript variant A, mRNA [NM_013357]
31651	0.002122	3.62e-05	5.30701	2.38178	0.834056	C15orf63	Homo sapiens chromosome 15 open reading frame 63 (C15orf63), transcript variant 1, mRNA [NM_016400]
45461	0.002122	3.62e-05	5.30689	2.38152	1.12857	NMI	Homo sapiens N-myc (and STAT) interactor (NMI), mRNA [NM_004688]
10835	0.002122	3.62e-05	5.30661	2.38093	0.6715	ERO1L	Homo sapiens ERO1-like (S. cerevisiae) (ERO1L), mRNA [NM_014584]
48539	0.002122	3.62e-05	-5.30656	2.38081	-0.911587	SSBP2	Homo sapiens single-stranded DNA binding protein 2 (SSBP2), mRNA [NM_012446]
49785	0.002122	3.63e-05	-5.30635	2.38036	-0.647895	CNTRL	centriolin [Source:HGNC Symbol;Acc:1858] [ENST00000373851]
18938	0.002124	3.64e-05	-5.30426	2.37588	-1.499	XLOC_006721	ALU7_HUMAN (P39194) Alu subfamily SQ sequence contamination warning entry, partial (7%) [THC2596870]
34340	0.002124	3.64e-05	-5.30418	2.37571	-0.902942	PLAT	Homo sapiens plasminogen activator, tissue (PLAT), transcript variant 1, mRNA [NM_000930]
39739	0.002124	3.64e-05	-5.30415	2.37565	-0.469874	PLCG1	Homo sapiens phospholipase C, gamma 1 (PLCG1), transcript variant 1, mRNA [NM_002660]
33845	0.002124	3.64e-05	-5.30412	2.37558	-2.55484	DES	Homo sapiens desmin (DES), mRNA [NM_001927]
46071	0.002124	3.65e-05	5.30361	2.37449	0.839947	C15orf63	Homo sapiens chromosome 15 open reading frame 63 (C15orf63), transcript variant 1, mRNA [NM_016400]
14933	0.002124	3.65e-05	-5.30311	2.3734	-1.62314	HIST2H2AC	Homo sapiens histone cluster 2, H2ac (HIST2H2AC), mRNA [NM_003517]
58235	0.002124	3.65e-05	5.30292	2.37299	0.872892	C15orf63	Homo sapiens chromosome 15 open reading frame 63 (C15orf63), transcript variant 1, mRNA [NM_016400]
14222	0.002124	3.66e-05	-5.30261	2.37233	-0.705981	LOC645212	Homo sapiens uncharacterized LOC645212 (LOC645212), transcript variant 1, non-coding RNA [NR_034170]
6609	0.002124	3.66e-05	5.30188	2.37075	0.699944	NUP35	Homo sapiens nucleoporin 35kDa (NUP35), mRNA [NM_138285]
24784	0.002124	3.66e-05	-5.30175	2.37047	-0.601297	PRMT2	Homo sapiens protein arginine methyltransferase 2 (PRMT2), transcript variant 1, mRNA [NM_206962]
9626	0.002124	3.67e-05	-5.3014	2.36973	-0.521859	OSBPL9	oxysterol binding protein-like 9 [Source:HGNC Symbol;Acc:16386] [ENST00000531819]
36536	0.002125	3.67e-05	5.30083	2.36849	1.56261	MMP1	Homo sapiens matrix metallopeptidase 1 (interstitial collagenase) (MMP1), transcript variant 1, mRNA [NM_002421]
13142	0.002135	3.69e-05	5.29833	2.36313	0.899795	EIF4A1	Homo sapiens eukaryotic translation initiation factor 4A1 (EIF4A1), transcript variant 1, mRNA [NM_001416]
22705	0.002135	3.7e-05	-5.29794	2.36229	-0.5809	CCDC130	Homo sapiens coiled-coil domain containing 130 (CCDC130), mRNA [NM_030818]
33735	0.002135	3.7e-05	-5.29763	2.36163	-0.859253	LOC100652757	PREDICTED: Homo sapiens hypothetical LOC100652757 (LOC100652757), miscRNA [XR_132878]
3453	0.002135	3.7e-05	-5.29715	2.36058	-0.835443	FLNA	Homo sapiens filamin A, alpha (FLNA), transcript variant 2, mRNA [NM_001110556]
50881	0.002135	3.71e-05	5.29671	2.35964	1.91582	RDH12	Homo sapiens retinol dehydrogenase 12 (all-trans/9-cis/11-cis) (RDH12), mRNA [NM_152443]
28418	0.002141	3.72e-05	5.29491	2.35577	0.921347	AVEN	Homo sapiens apoptosis, caspase activation inhibitor (AVEN), mRNA [NM_020371]
37804	0.002141	3.72e-05	5.29439	2.35464	0.71244	PSMD6	Homo sapiens proteasome (prosome, macropain) 26S subunit, non-ATPase, 6 (PSMD6), mRNA [NM_014814]
54940	0.002141	3.73e-05	5.29418	2.3542	0.57078	NCAPD3	Homo sapiens non-SMC condensin II complex, subunit D3 (NCAPD3), mRNA [NM_015261]
43168	0.002142	3.73e-05	5.29364	2.35304	1.56946	AQP3	Homo sapiens aquaporin 3 (Gill blood group) (AQP3), mRNA [NM_004925]
976	0.002154	3.75e-05	5.29083	2.34699	0.81856	PPP2CA	Homo sapiens protein phosphatase 2, catalytic subunit, alpha isozyme (PPP2CA), mRNA [NM_002715]
7096	0.002154	3.76e-05	-5.29019	2.34561	-0.823605	DMPK	Homo sapiens dystrophia myotonica-protein kinase (DMPK), transcript variant 2, mRNA [NM_004409]
36677	0.002154	3.76e-05	5.28985	2.34489	1.05027	PYGL	Homo sapiens phosphorylase, glycogen, liver (PYGL), transcript variant 1, mRNA [NM_002863]
58535	0.002155	3.77e-05	-5.28941	2.34394	-0.700507	LOC254128	Homo sapiens uncharacterized LOC254128 (LOC254128), transcript variant 2, non-coding RNA [NR_037858]
59732	0.002157	3.78e-05	-5.28842	2.3418	-0.900231	CDHR1	Homo sapiens cadherin-related family member 1 (CDHR1), transcript variant 1, mRNA [NM_033100]
23491	0.002157	3.78e-05	-5.28804	2.34099	-0.866569	COL24A1	Homo sapiens collagen, type XXIV, alpha 1 (COL24A1), mRNA [NM_152890]
48391	0.002159	3.78e-05	5.28731	2.33943	1.01538	EBNA1BP2	Homo sapiens EBNA1 binding protein 2 (EBNA1BP2), transcript variant 2, mRNA [NM_006824]
1624	0.00216	3.79e-05	-5.28659	2.33786	-1.36784	XLOC_006721	BROAD Institute lincRNA (XLOC_006721), lincRNA [TCONS_00015231]
17210	0.00216	3.79e-05	5.2863	2.33724	0.670567	ERO1L	Homo sapiens ERO1-like (S. cerevisiae) (ERO1L), mRNA [NM_014584]
49080	0.002162	3.8e-05	5.28549	2.3355	0.83963	C11orf48	Homo sapiens chromosome 11 open reading frame 48 (C11orf48), mRNA [NM_024099]
15966	0.002165	3.81e-05	5.28441	2.33318	0.694731	CCDC58	Homo sapiens coiled-coil domain containing 58 (CCDC58), mRNA [NM_001017928]
15767	0.002178	3.84e-05	5.2814	2.3267	0.481509
58687	0.00218	3.84e-05	-5.28063	2.32504	-0.805232	EDN1	Homo sapiens endothelin 1 (EDN1), transcript variant 1, mRNA [NM_001955]
20250	0.002183	3.85e-05	5.27959	2.32281	0.831959	RG9MTD1	Homo sapiens RNA (guanine-9-) methyltransferase domain containing 1 (RG9MTD1), nuclear gene encoding mitochondrial protein, mRNA [NM_017819]
45017	0.002187	3.87e-05	5.27722	2.31771	0.981396	NDUFAF4	Homo sapiens NADH dehydrogenase (ubiquinone) 1 alpha subcomplex, assembly factor 4 (NDUFAF4), nuclear gene encoding mitochondrial protein, mRNA [NM_014165]
23347	0.002187	3.87e-05	-5.27714	2.31753	-0.693878	CSNK1E	casein kinase 1, epsilon [Source:HGNC Symbol;Acc:2453] [ENST00000403904]
55648	0.002187	3.88e-05	-5.27665	2.31648	-1.06841	SMTN	Homo sapiens smoothelin (SMTN), transcript variant 2, mRNA [NM_134269]
56415	0.002187	3.88e-05	5.27589	2.31484	0.537094	PURB	Homo sapiens purine-rich element binding protein B (PURB), mRNA [NM_033224]
41575	0.002187	3.89e-05	-5.27566	2.31435	-0.816929	LOC100505771	PREDICTED: Homo sapiens hypothetical LOC100505771, transcript variant 2 (LOC100505771), miscRNA [XR_109592]
4235	0.002187	3.89e-05	-5.27528	2.31353	-1.29263	RCAN2	Homo sapiens regulator of calcineurin 2 (RCAN2), transcript variant 3, mRNA [NM_001251973]
33451	0.002187	3.89e-05	-5.27513	2.3132	-1.91304	ACTG2	Homo sapiens actin, gamma 2, smooth muscle, enteric (ACTG2), transcript variant 1, mRNA [NM_001615]
39591	0.002187	3.89e-05	-5.27501	2.31296	-1.12339	LOC100499466	Homo sapiens uncharacterized LOC100499466 (LOC100499466), non-coding RNA [NR_027418]
13622	0.002187	3.89e-05	-5.27498	2.31288	-0.936416	LOC338799	Homo sapiens uncharacterized LOC338799 (LOC338799), non-coding RNA [NR_002809]
31502	0.002187	3.89e-05	-5.27459	2.31203	-0.992886	XLOC_009181	BROAD Institute lincRNA (XLOC_009181), lincRNA [TCONS_00019099]
59320	0.002187	3.9e-05	-5.27436	2.31155	-0.762003	ARHGEF4	Homo sapiens Rho guanine nucleotide exchange factor (GEF) 4 (ARHGEF4), transcript variant 2, mRNA [NM_032995]
108	0.002187	3.9e-05	-5.27394	2.31064	-0.651003		MPP8_HUMAN (Q99549) M-phase phosphoprotein 8, partial (48%) [THC2494281]
19739	0.002187	3.9e-05	5.27349	2.30967	0.472487	RNF149	Homo sapiens ring finger protein 149 (RNF149), mRNA [NM_173647]
2183	0.00219	3.91e-05	5.27248	2.3075	0.677886
55631	0.002195	3.93e-05	5.27109	2.30451	1.08494	FAS	Homo sapiens Fas (TNF receptor superfamily, member 6) (FAS), transcript variant 1, mRNA [NM_000043]
5828	0.002201	3.94e-05	5.26951	2.3011	0.922591	ACTR3	Homo sapiens ARP3 actin-related protein 3 homolog (yeast) (ACTR3), mRNA [NM_005721]
23319	0.002207	3.95e-05	-5.26804	2.29793	-0.574173	XLOC_003481	Q54321_SULIS (Q54321) ORF72; Method: conceptual translation supplied by author, partial (18%) [THC2715285]
26162	0.002208	3.96e-05	-5.26708	2.29588	-0.663837	SYNC	Homo sapiens syncoilin, intermediate filament protein (SYNC), transcript variant 1, mRNA [NM_030786]
58018	0.002208	3.96e-05	-5.26697	2.29564	-0.51599	ECE1	Homo sapiens endothelin converting enzyme 1 (ECE1), transcript variant 1, mRNA [NM_001397]
60783	0.002215	3.98e-05	5.26511	2.29163	0.59578	DNAJC5	Homo sapiens DnaJ (Hsp40) homolog, subfamily C, member 5 (DNAJC5), mRNA [NM_025219]
46921	0.002217	3.99e-05	5.26432	2.28992	2.42022	OSM	Homo sapiens oncostatin M (OSM), mRNA [NM_020530]
58094	0.002217	3.99e-05	-5.26407	2.28938	-0.848621	PLAT	Homo sapiens plasminogen activator, tissue (PLAT), transcript variant 1, mRNA [NM_000930]
6917	0.002227	4.01e-05	5.26128	2.28338	0.541351	CDKN3	Homo sapiens cyclin-dependent kinase inhibitor 3 (CDKN3), transcript variant 1, mRNA [NM_005192]
33183	0.002227	4.01e-05	-5.26115	2.28311	-0.531472	PTBP2	Homo sapiens polypyrimidine tract binding protein 2 (PTBP2), mRNA [NM_021190]
4996	0.002228	4.02e-05	5.26068	2.28209	1.02427	EBNA1BP2	Homo sapiens EBNA1 binding protein 2 (EBNA1BP2), transcript variant 2, mRNA [NM_006824]
28269	0.002231	4.03e-05	-5.25966	2.27989	-0.59227	LRRFIP1	Homo sapiens leucine rich repeat (in FLII) interacting protein 1 (LRRFIP1), transcript variant 1, mRNA [NM_001137550]
39570	0.002234	4.04e-05	-5.25821	2.27676	-0.652462	LIX1L	Homo sapiens Lix1 homolog (mouse)-like (LIX1L), mRNA [NM_153713]
36246	0.002234	4.04e-05	-5.25789	2.27608	-0.743026	ARHGAP29	Rho GTPase activating protein 29 [Source:HGNC Symbol;Acc:30207] [ENST00000370217]
49517	0.002234	4.05e-05	-5.25753	2.2753	-0.520566	LOC100128482	PREDICTED: Homo sapiens hypothetical LOC100128482 (LOC100128482), miscRNA [XR_112792]
51080	0.002234	4.05e-05	-5.25739	2.27501	-1.45785	ADRA2C	Homo sapiens adrenergic, alpha-2C-, receptor (ADRA2C), mRNA [NM_000683]
11645	0.002236	4.06e-05	-5.2566	2.2733	-0.959631	EPS15	epidermal growth factor receptor pathway substrate 15 [Source:HGNC Symbol;Acc:3419] [ENST00000371727]
9894	0.002241	4.07e-05	-5.2553	2.27049	-0.91717	LAMB2P1	Homo sapiens laminin, beta 2 pseudogene 1 (LAMB2P1), non-coding RNA [NR_004405]
5083	0.002242	4.07e-05	-5.25461	2.269	-1.01612	PRICKLE1	Homo sapiens prickle homolog 1 (Drosophila) (PRICKLE1), transcript variant 1, mRNA [NM_153026]
53835	0.002242	4.08e-05	5.25427	2.26828	1.17301	BYSL	Homo sapiens bystin-like (BYSL), mRNA [NM_004053]
47585	0.002242	4.08e-05	-5.25383	2.26732	-1.27197	XLOC_008666	BROAD Institute lincRNA (XLOC_008666), lincRNA [TCONS_00017891]
39445	0.002242	4.08e-05	5.25357	2.26676	0.991433	AVEN	Homo sapiens apoptosis, caspase activation inhibitor (AVEN), mRNA [NM_020371]
47248	0.002244	4.09e-05	5.25274	2.26498	0.565184	GUSBP1	Homo sapiens glucuronidase, beta pseudogene 1 (GUSBP1), transcript variant 2, non-coding RNA [NR_027027]
12885	0.00225	4.11e-05	5.2511	2.26143	0.612601	RRP36	Homo sapiens ribosomal RNA processing 36 homolog (S. cerevisiae) (RRP36), mRNA [NM_033112]
38724	0.00225	4.11e-05	-5.25088	2.26097	-0.909616	LOC100507351	Homo sapiens uncharacterized LOC100507351 (LOC100507351), non-coding RNA [NR_040050]
25251	0.002254	4.12e-05	-5.24963	2.25828	-0.704502	XLOC_000683	hd15d07.y1 Human Retina cDNA (Un-normalized, unamplified): hd [BQ637851]
27920	0.002256	4.13e-05	-5.24878	2.25643	-0.64633	MEGF8	Homo sapiens multiple EGF-like-domains 8 (MEGF8), mRNA [NM_001410]
46989	0.002259	4.14e-05	5.24782	2.25438	0.707771	ATG5	Homo sapiens ATG5 autophagy related 5 homolog (S. cerevisiae) (ATG5), mRNA [NM_004849]
17055	0.002266	4.15e-05	-5.24604	2.25053	-0.435808	RIC8B	Homo sapiens resistance to inhibitors of cholinesterase 8 homolog B (C. elegans) (RIC8B), mRNA [NM_018157]
29413	0.002269	4.16e-05	-5.24511	2.24854	-0.749445	LOC100506948	PREDICTED: Homo sapiens hypothetical LOC100506948 (LOC100506948), miscRNA [XR_110299]
60878	0.002272	4.17e-05	5.24415	2.24647	0.868354	UTP11L	Homo sapiens UTP11-like, U3 small nucleolar ribonucleoprotein, (yeast) (UTP11L), mRNA [NM_016037]
58168	0.002272	4.17e-05	-5.24384	2.2458	-0.662285	MLL	Homo sapiens cDNA FLJ11783 fis, clone HEMBA1006005. [AK021845]
6628	0.002276	4.18e-05	5.24269	2.24332	1.5885	XLOC_004924	BROAD Institute lincRNA (XLOC_004924), lincRNA [TCONS_00010404]
54472	0.002276	4.19e-05	5.2421	2.24205	1.64142	GALNT6	Homo sapiens UDP-N-acetyl-alpha-D-galactosamine:polypeptide N-acetylgalactosaminyltransferase 6 (GalNAc-T6) (GALNT6), mRNA [NM_007210]
27190	0.002276	4.19e-05	5.24189	2.24159	0.463667	PPP4R2	Homo sapiens protein phosphatase 4, regulatory subunit 2 (PPP4R2), mRNA [NM_174907]
18617	0.002278	4.2e-05	5.2406	2.23881	2.95801	NR4A3	Homo sapiens nuclear receptor subfamily 4, group A, member 3 (NR4A3), transcript variant 3, mRNA [NM_173200]
15796	0.002278	4.21e-05	5.24036	2.23829	1.56056	AQP3	Homo sapiens aquaporin 3 (Gill blood group) (AQP3), mRNA [NM_004925]
28523	0.002278	4.21e-05	5.24023	2.23802	1.03686	EBNA1BP2	Homo sapiens EBNA1 binding protein 2 (EBNA1BP2), transcript variant 2, mRNA [NM_006824]
21372	0.002306	4.26e-05	-5.23446	2.22556	-0.405282	DOCK6	Homo sapiens dedicator of cytokinesis 6 (DOCK6), mRNA [NM_020812]
18405	0.002307	4.27e-05	-5.23363	2.22378	-0.74249	PTGR1	prostaglandin reductase 1 [Source:HGNC Symbol;Acc:18429] [ENST00000374313]
20074	0.002307	4.27e-05	5.23352	2.22353	2.69828	SPRR2B	Homo sapiens small proline-rich protein 2B (SPRR2B), mRNA [NM_001017418]
38754	0.002312	4.28e-05	-5.2322	2.2207	-0.768262	BBS2	Homo sapiens Bardet-Biedl syndrome 2 (BBS2), mRNA [NM_031885]
41396	0.002313	4.29e-05	5.2317	2.21962	0.92069	ACTR3	Homo sapiens ARP3 actin-related protein 3 homolog (yeast) (ACTR3), mRNA [NM_005721]
4009	0.002318	4.3e-05	-5.23033	2.21666	-1.00655	HIP1R	huntingtin interacting protein 1 related [Source:HGNC Symbol;Acc:18415] [ENST00000535831]
44986	0.002319	4.31e-05	5.22953	2.21494	0.515445	RNF149	Homo sapiens ring finger protein 149 (RNF149), mRNA [NM_173647]
6558	0.002319	4.31e-05	-5.22935	2.21454	-1.06874	EFHD1	Homo sapiens EF-hand domain family, member D1 (EFHD1), transcript variant 1, mRNA [NM_025202]
6443	0.002322	4.32e-05	-5.2281	2.21185	-0.649019	WDSUB1	Homo sapiens WD repeat, sterile alpha motif and U-box domain containing 1 (WDSUB1), transcript variant 3, mRNA [NM_152528]
456	0.002322	4.32e-05	5.22803	2.2117	1.02008	EBNA1BP2	Homo sapiens EBNA1 binding protein 2 (EBNA1BP2), transcript variant 2, mRNA [NM_006824]
49678	0.002326	4.34e-05	5.22692	2.20931	0.674926	NUP35	Homo sapiens nucleoporin 35kDa (NUP35), mRNA [NM_138285]
44509	0.002329	4.35e-05	5.22585	2.20699	0.721478	TTPAL	Homo sapiens tocopherol (alpha) transfer protein-like (TTPAL), transcript variant 1, mRNA [NM_024331]
10520	0.002334	4.36e-05	5.2247	2.20451	0.659108
22618	0.002334	4.37e-05	5.22379	2.20254	0.537224	KATNA1	Homo sapiens katanin p60 (ATPase containing) subunit A 1 (KATNA1), transcript variant 1, mRNA [NM_007044]
19786	0.002334	4.37e-05	-5.22363	2.2022	-0.463167	C8orf50	BROAD Institute lincRNA (XLOC_007033), lincRNA [TCONS_00014954]
32285	0.002334	4.37e-05	-5.22314	2.20115	-0.996784	TUG1	Homo sapiens taurine upregulated 1 (non-protein coding) (TUG1), non-coding RNA [NR_002323]
50813	0.002334	4.37e-05	-5.22312	2.2011	-0.74371
30466	0.002338	4.38e-05	5.22204	2.19877	1.55416	MMP1	Homo sapiens matrix metallopeptidase 1 (interstitial collagenase) (MMP1), transcript variant 1, mRNA [NM_002421]
23115	0.002338	4.39e-05	5.22157	2.19776	2.55045	FAM25A	Homo sapiens family with sequence similarity 25, member A (FAM25A), mRNA [NM_001146157]
1753	0.00234	4.39e-05	5.22091	2.19634	0.970298	EIF3J	Homo sapiens eukaryotic translation initiation factor 3, subunit J (EIF3J), mRNA [NM_003758]
21977	0.002343	4.41e-05	-5.21987	2.19409	-0.785901	GFOD1	Homo sapiens glucose-fructose oxidoreductase domain containing 1 (GFOD1), transcript variant 1, mRNA [NM_018988]
15236	0.00235	4.42e-05	5.21789	2.18982	0.721979	ADPRHL2	Homo sapiens ADP-ribosylhydrolase like 2 (ADPRHL2), nuclear gene encoding mitochondrial protein, mRNA [NM_017825]
37056	0.00235	4.43e-05	-5.21747	2.1889	-0.847361	LMO4	Homo sapiens LIM domain only 4 (LMO4), mRNA [NM_006769]
20661	0.00235	4.43e-05	5.21721	2.18834	1.07379	MPZL2	Homo sapiens myelin protein zero-like 2 (MPZL2), transcript variant 1, mRNA [NM_005797]
19709	0.00235	4.43e-05	-5.21712	2.18816	-0.905493	CCNL2	Homo sapiens cyclin L2 (CCNL2), transcript variant 1, mRNA [NM_030937]
4136	0.002353	4.44e-05	-5.21622	2.18621	-0.713951	EXD3	exonuclease 3'-5' domain containing 3 [Source:HGNC Symbol;Acc:26023] [ENST00000460390]
30195	0.002354	4.45e-05	5.21563	2.18494	0.934764	ACTR3	Homo sapiens ARP3 actin-related protein 3 homolog (yeast) (ACTR3), mRNA [NM_005721]
33301	0.002355	4.46e-05	-5.21458	2.18266	-0.457996		Homo sapiens cDNA FLJ40382 fis, clone TESTI2035775. [AK097701]
56305	0.002355	4.46e-05	-5.21447	2.18243	-0.619639	LOC100505679	Homo sapiens uncharacterized LOC100505679 (LOC100505679), mRNA [NM_001243531]
17034	0.002355	4.46e-05	-5.21417	2.18179	-1.73164	DDX17	Homo sapiens DEAD (Asp-Glu-Ala-Asp) box polypeptide 17 (DDX17), transcript variant 1, mRNA [NM_006386]
22139	0.002355	4.46e-05	-5.21392	2.18125	-2.08239	CNN1	Homo sapiens calponin 1, basic, smooth muscle (CNN1), mRNA [NM_001299]
54125	0.002356	4.47e-05	-5.21327	2.17984	-1.41042	GOLGA6L10	Homo sapiens golgin A6 family-like 10 (GOLGA6L10), mRNA [NM_001164465]
10117	0.002356	4.47e-05	-5.21294	2.17913	-0.752578	PARM1	Homo sapiens prostate androgen-regulated mucin-like protein 1 (PARM1), mRNA [NM_015393]
60033	0.002357	4.48e-05	5.21246	2.17809	1.04064	FAS	Homo sapiens Fas (TNF receptor superfamily, member 6) (FAS), transcript variant 1, mRNA [NM_000043]
61544	0.002358	4.49e-05	-5.21152	2.17607	-0.882099	LMO4	Homo sapiens LIM domain only 4 (LMO4), mRNA [NM_006769]
23519	0.002358	4.49e-05	5.21149	2.17601	1.34058	MTHFD2	Homo sapiens methylenetetrahydrofolate dehydrogenase (NADP+ dependent) 2, methenyltetrahydrofolate cyclohydrolase (MTHFD2), nuclear gene encoding mitochondrial protein, transcript variant 1, mRNA [NM_006636]
18236	0.002361	4.5e-05	-5.21045	2.17376	-0.43553	KIAA1267	Homo sapiens KIAA1267 (KIAA1267), transcript variant 2, mRNA [NM_015443]
36230	0.002364	4.51e-05	-5.2097	2.17213	-1.12154	SMA4	Homo sapiens glucuronidase, beta pseudogene (SMA4), non-coding RNA [NR_029426]
26057	0.002375	4.53e-05	5.20721	2.16676	0.70006	C7orf53	Homo sapiens chromosome 7 open reading frame 53 (C7orf53), transcript variant 1, mRNA [NM_182597]
60191	0.002378	4.54e-05	-5.20621	2.16459	-0.747128	PLAT	Homo sapiens plasminogen activator, tissue (PLAT), transcript variant 1, mRNA [NM_000930]
16842	0.002378	4.55e-05	-5.20592	2.16398	-1.03686	XLOC_011430	BROAD Institute lincRNA (XLOC_011430), lincRNA [TCONS_00023630]
20421	0.002381	4.56e-05	-5.20501	2.162	-0.698187	XLOC_005361	Q803U8_BRARE (Q803U8) Splicing factor, arginine/serine-rich 11, partial (4%) [THC2679903]
30850	0.002382	4.57e-05	-5.20402	2.15987	-0.731138	PRR12	Homo sapiens proline rich 12 (PRR12), mRNA [NM_020719]
4864	0.002382	4.57e-05	5.20402	2.15986	0.456697	RNF149	Homo sapiens ring finger protein 149 (RNF149), mRNA [NM_173647]
56994	0.002389	4.58e-05	-5.20239	2.15635	-1.52612	KANK2	Homo sapiens KN motif and ankyrin repeat domains 2 (KANK2), transcript variant 1, mRNA [NM_015493]
22729	0.00239	4.59e-05	-5.20179	2.15505	-0.449408	LRRN2	Homo sapiens leucine rich repeat neuronal 2 (LRRN2), transcript variant 2, mRNA [NM_201630]
12773	0.002398	4.61e-05	-5.20004	2.15127	-0.712448	EIF2C4	Homo sapiens eukaryotic translation initiation factor 2C, 4 (EIF2C4), mRNA [NM_017629]
60447	0.002401	4.62e-05	-5.19901	2.14905	-0.780849	GFOD1	Homo sapiens glucose-fructose oxidoreductase domain containing 1 (GFOD1), transcript variant 1, mRNA [NM_018988]
40171	0.002414	4.65e-05	-5.19631	2.14322	-0.764321	SLC35E2B	Homo sapiens solute carrier family 35, member E2B (SLC35E2B), mRNA [NM_001110781]
42526	0.002419	4.66e-05	5.195	2.14039	1.48272	MMP1	Homo sapiens matrix metallopeptidase 1 (interstitial collagenase) (MMP1), transcript variant 1, mRNA [NM_002421]
48487	0.002422	4.67e-05	5.19405	2.13834	1.49749	XLOC_l2_010751	BROAD Institute lincRNA (XLOC_l2_010751), lincRNA [TCONS_l2_00020648]
42314	0.002424	4.68e-05	5.1934	2.13692	0.640657	TUBG1	Homo sapiens tubulin, gamma 1 (TUBG1), mRNA [NM_001070]
3192	0.002424	4.68e-05	5.19296	2.13597	0.703073	NPC1	Homo sapiens Niemann-Pick disease, type C1 (NPC1), mRNA [NM_000271]
31775	0.002426	4.69e-05	5.19233	2.13463	0.829242	NXT1	Homo sapiens NTF2-like export factor 1 (NXT1), mRNA [NM_013248]
62273	0.002426	4.69e-05	5.19199	2.13389	0.995873	MAK16	Homo sapiens MAK16 homolog (S. cerevisiae) (MAK16), mRNA [NM_032509]
8616	0.002429	4.7e-05	5.19105	2.13184	1.65771	AQP3	Homo sapiens aquaporin 3 (Gill blood group) (AQP3), mRNA [NM_004925]
39871	0.00243	4.71e-05	-5.19021	2.13004	-0.836433	XLOC_001134	BROAD Institute lincRNA (XLOC_001134), lincRNA [TCONS_00001763]
18632	0.00243	4.71e-05	-5.19012	2.12984	-0.828612	RPL23AP32	Homo sapiens ribosomal protein L23a pseudogene 32 (RPL23AP32), non-coding RNA [NR_002229]
4794	0.00244	4.74e-05	-5.18787	2.12498	-1.03041	SALL2	Homo sapiens sal-like 2 (Drosophila) (SALL2), mRNA [NM_005407]
9841	0.002443	4.75e-05	-5.18667	2.12237	-0.735306	RNF150	Homo sapiens ring finger protein 150 (RNF150), mRNA [NM_020724]
52732	0.002443	4.75e-05	5.1864	2.12179	0.976984	BDKRB1	Homo sapiens bradykinin receptor B1 (BDKRB1), mRNA [NM_000710]
33115	0.002443	4.75e-05	5.18625	2.12147	0.937037	NLN	Homo sapiens neurolysin (metallopeptidase M3 family) (NLN), nuclear gene encoding mitochondrial protein, mRNA [NM_020726]
44337	0.002447	4.76e-05	-5.18521	2.11923	-1.88942	IGF2	Homo sapiens insulin-like growth factor 2 (somatomedin A) (IGF2), transcript variant 1, mRNA [NM_000612]
48163	0.002452	4.78e-05	5.18369	2.11594	0.936372	EIF4A1	Homo sapiens eukaryotic translation initiation factor 4A1 (EIF4A1), transcript variant 1, mRNA [NM_001416]
59396	0.002452	4.78e-05	-5.1835	2.11554	-0.979503	XLOC_l2_005874	BROAD Institute lincRNA (XLOC_l2_005874), lincRNA [TCONS_l2_00010943]
33810	0.002458	4.8e-05	5.18202	2.11232	0.755347	PSMD1	Homo sapiens proteasome (prosome, macropain) 26S subunit, non-ATPase, 1 (PSMD1), transcript variant 1, mRNA [NM_002807]
3127	0.002458	4.8e-05	-5.18172	2.11168	-0.935849	LOC100170939	Homo sapiens glucuronidase, beta pseudogene (LOC100170939), non-coding RNA [NR_024054]
13434	0.002464	4.82e-05	-5.1804	2.10882	-0.548103		PM0-GN0344-190201-003-d05 GN0344 Homo sapiens cDNA, mRNA sequence [BI056255]
3599	0.002464	4.82e-05	5.18001	2.10798	0.949653	PAK1IP1	Homo sapiens PAK1 interacting protein 1 (PAK1IP1), mRNA [NM_017906]
32876	0.002465	4.83e-05	5.17918	2.1062	1.57608	AQP3	Homo sapiens aquaporin 3 (Gill blood group) (AQP3), mRNA [NM_004925]
38359	0.002465	4.84e-05	5.17861	2.10495	1.00452	MFAP1	Homo sapiens microfibrillar-associated protein 1 (MFAP1), mRNA [NM_005926]
11431	0.002465	4.84e-05	5.17834	2.10437	0.917195	EIF4A1	Homo sapiens eukaryotic translation initiation factor 4A1 (EIF4A1), transcript variant 1, mRNA [NM_001416]
43340	0.002465	4.84e-05	5.17832	2.10432	0.958532	ACTR3	Homo sapiens ARP3 actin-related protein 3 homolog (yeast) (ACTR3), mRNA [NM_005721]
19284	0.002465	4.84e-05	5.17798	2.10359	0.601165	LCMT2	Homo sapiens leucine carboxyl methyltransferase 2 (LCMT2), mRNA [NM_014793]
62379	0.002468	4.85e-05	-5.17708	2.10165	-0.522892	NCOR1	Homo sapiens nuclear receptor corepressor 1 (NCOR1), transcript variant 1, mRNA [NM_006311]
20088	0.002468	4.86e-05	-5.17644	2.10026	-1.11572	CASQ2	Homo sapiens calsequestrin 2 (cardiac muscle) (CASQ2), nuclear gene encoding mitochondrial protein, mRNA [NM_001232]
25428	0.002468	4.86e-05	5.17643	2.10024	0.613384	PPIA	Homo sapiens peptidylprolyl isomerase A (cyclophilin A) (PPIA), mRNA [NM_021130]
1972	0.002469	4.87e-05	-5.17577	2.09882	-0.822418	COL18A1	Homo sapiens collagen, type XVIII, alpha 1 (COL18A1), transcript variant 1, mRNA [NM_030582]
61752	0.002473	4.88e-05	-5.17486	2.09685	-0.787678	C4orf42	Homo sapiens chromosome 4 open reading frame 42 (C4orf42), non-coding RNA [NR_033339]
54358	0.002485	4.91e-05	-5.17222	2.09114	-1.08881	PMS2	Homo sapiens PMS2 postmeiotic segregation increased 2 (S. cerevisiae) (PMS2), transcript variant 1, mRNA [NM_000535]
1231	0.002485	4.91e-05	5.17188	2.0904	1.23698	FAAH2	Homo sapiens fatty acid amide hydrolase 2 (FAAH2), mRNA [NM_174912]
27121	0.002492	4.93e-05	-5.17032	2.08703	-0.545659	XLOC_005690	GRP1_HORVU (P17816) Glycine-rich cell wall structural protein precursor, partial (8%) [THC2562609]
10673	0.002494	4.94e-05	-5.16901	2.0842	-0.630708		ASCC1_HUMAN (Q8N9N2) Activating signal cointegrator 1 complex subunit 1 (ASC-1 complex subunit p50) (Trip4 complex subunit p50), complete [THC2581013]
5443	0.002494	4.94e-05	5.16868	2.08348	0.933588	ACTR3	Homo sapiens ARP3 actin-related protein 3 homolog (yeast) (ACTR3), mRNA [NM_005721]
24930	0.002494	4.95e-05	5.16845	2.08299	1.05373	XLOC_l2_002761	BROAD Institute lincRNA (XLOC_l2_002761), lincRNA [TCONS_l2_00005178]
61441	0.002494	4.95e-05	-5.16781	2.0816	-0.515956	C22orf40	Homo sapiens chromosome 22 open reading frame 40 (C22orf40), mRNA [NM_207327]
31138	0.002494	4.96e-05	5.16736	2.08062	0.907344	ACTR3	Homo sapiens ARP3 actin-related protein 3 homolog (yeast) (ACTR3), mRNA [NM_005721]
43974	0.002494	4.96e-05	5.16736	2.08062	2.38743	CLEC4G	Homo sapiens C-type lectin domain family 4, member G (CLEC4G), transcript variant 1, mRNA [NM_198492]
25140	0.002494	4.96e-05	5.16727	2.08043	0.712197	NUPL1	nucleoporin like 1 [Source:HGNC Symbol;Acc:20261] [ENST00000381745]
35664	0.002494	4.97e-05	5.16635	2.07844	0.734542	ATG5	Homo sapiens ATG5 autophagy related 5 homolog (S. cerevisiae) (ATG5), mRNA [NM_004849]
43174	0.002494	4.98e-05	-5.16594	2.07755	-0.922125	LOC100653004	PREDICTED: Homo sapiens hypothetical LOC100653004 (LOC100653004), miscRNA [XR_132505]
31139	0.002494	4.98e-05	-5.16579	2.07723	-1.34818	ANKRD36B	Homo sapiens ankyrin repeat domain 36B (ANKRD36B), mRNA [NM_025190]
14569	0.002494	4.98e-05	5.16544	2.07648	0.680584	NUP35	Homo sapiens nucleoporin 35kDa (NUP35), mRNA [NM_138285]
45127	0.002494	4.98e-05	5.16538	2.07635	0.733725	EIF4E2	Homo sapiens eukaryotic translation initiation factor 4E family member 2 (EIF4E2), mRNA [NM_004846]
14334	0.002494	4.98e-05	5.16535	2.07628	0.612207	TFB2M	Homo sapiens transcription factor B2, mitochondrial (TFB2M), nuclear gene encoding mitochondrial protein, mRNA [NM_022366]
30944	0.002495	4.99e-05	-5.16491	2.07533	-0.503135	PLCG1	Homo sapiens phospholipase C, gamma 1 (PLCG1), transcript variant 1, mRNA [NM_002660]
11810	0.002498	5.01e-05	-5.16295	2.07108	-0.728669	MAPK8IP3	Homo sapiens mitogen-activated protein kinase 8 interacting protein 3 (MAPK8IP3), transcript variant 1, mRNA [NM_015133]
19750	0.002498	5.01e-05	5.16279	2.07073	1.19253	BDKRB2	Homo sapiens bradykinin receptor B2 (BDKRB2), mRNA [NM_000623]
12178	0.002498	5.01e-05	5.16247	2.07005	0.962891	PAK1IP1	Homo sapiens PAK1 interacting protein 1 (PAK1IP1), mRNA [NM_017906]
40031	0.002498	5.02e-05	5.16226	2.06959	0.891788	RPL22L1	Homo sapiens ribosomal protein L22-like 1 (RPL22L1), mRNA [NM_001099645]
42736	0.002498	5.02e-05	5.16211	2.06926	0.578514	MED10	Homo sapiens mediator complex subunit 10 (MED10), mRNA [NM_032286]
29365	0.002498	5.02e-05	5.16198	2.06899	1.43917	PTGS2	Homo sapiens prostaglandin-endoperoxide synthase 2 (prostaglandin G/H synthase and cyclooxygenase) (PTGS2), mRNA [NM_000963]
52760	0.002498	5.02e-05	5.16181	2.06861	0.441438	PLAGL2	Homo sapiens pleiomorphic adenoma gene-like 2 (PLAGL2), mRNA [NM_002657]
49300	0.002498	5.03e-05	5.16143	2.06779	0.66922	TBCCD1	Homo sapiens TBCC domain containing 1 (TBCCD1), transcript variant 2, mRNA [NM_018138]
35278	0.002498	5.03e-05	-5.161	2.06686	-0.671457	RUFY2	RUN and FYVE domain containing 2 [Source:HGNC Symbol;Acc:19761] [ENST00000342616]
27925	0.002498	5.03e-05	5.16078	2.06638	0.794575	BLOC1S2	Homo sapiens biogenesis of lysosomal organelles complex-1, subunit 2 (BLOC1S2), transcript variant 2, mRNA [NM_001001342]
14903	0.002498	5.04e-05	-5.16046	2.0657	-0.703617	LOC100130890	Homo sapiens uncharacterized protein LOC100130890 (LOC100130890), mRNA [NM_001195131]
56484	0.002501	5.05e-05	-5.15964	2.06392	-0.610457	OPHN1	Homo sapiens oligophrenin 1 (OPHN1), mRNA [NM_002547]
44356	0.002506	5.06e-05	-5.15826	2.06095	-0.592858	XLOC_009544	BROAD Institute lincRNA (XLOC_009544), lincRNA [TCONS_00019750]
37598	0.002508	5.07e-05	5.15759	2.05949	2.3353	FCGR1B	Homo sapiens Fc fragment of IgG, high affinity Ib, receptor (CD64) (FCGR1B), transcript variant 1, mRNA [NM_001017986]
4867	0.002512	5.08e-05	-5.15653	2.0572	-1.20288	PLVAP	Homo sapiens plasmalemma vesicle associated protein (PLVAP), mRNA [NM_031310]
1721	0.002515	5.09e-05	5.15559	2.05516	0.592451	COX4NB	Homo sapiens COX4 neighbor (COX4NB), transcript variant 1, mRNA [NM_006067]
24500	0.002515	5.1e-05	5.15531	2.05456	0.388277	PHF5A	Homo sapiens PHD finger protein 5A (PHF5A), mRNA [NM_032758]
13770	0.002517	5.11e-05	5.15433	2.05243	0.867516	HNRNPAB	Homo sapiens heterogeneous nuclear ribonucleoprotein A/B (HNRNPAB), transcript variant 2, mRNA [NM_004499]
19715	0.002517	5.11e-05	5.15429	2.05234	0.478239	RNF149	Homo sapiens ring finger protein 149 (RNF149), mRNA [NM_173647]
28101	0.002535	5.15e-05	-5.15079	2.04478	-0.757475	LOC100507398	PREDICTED: Homo sapiens hypothetical LOC100507398 (LOC100507398), miscRNA [XR_110124]
29367	0.002541	5.16e-05	-5.14951	2.04201	-0.697108	C5orf45	Homo sapiens chromosome 5 open reading frame 45 (C5orf45), transcript variant 1, mRNA [NM_016175]
56777	0.002543	5.17e-05	-5.14882	2.04051	-0.603797	DOCK9	Homo sapiens dedicator of cytokinesis 9 (DOCK9), transcript variant 1, mRNA [NM_015296]
14095	0.002543	5.18e-05	-5.14815	2.03904	-1.33753	AHSA2
49430	0.002543	5.18e-05	-5.14807	2.03888	-1.76021	ACTBL2	Homo sapiens actin, beta-like 2 (ACTBL2), mRNA [NM_001017992]
36083	0.002544	5.19e-05	5.1475	2.03764	0.944577	PPAN	Homo sapiens peter pan homolog (Drosophila) (PPAN), mRNA [NM_020230]
30682	0.002544	5.19e-05	-5.14726	2.03713	-0.66149	SMAD4	Homo sapiens SMAD family member 4 (SMAD4), mRNA [NM_005359]
34772	0.002545	5.2e-05	5.14641	2.03529	0.507246	EIF3I	Homo sapiens eukaryotic translation initiation factor 3, subunit I (EIF3I), mRNA [NM_003757]
24040	0.002545	5.2e-05	5.14616	2.03475	0.668634	NUP35	Homo sapiens nucleoporin 35kDa (NUP35), mRNA [NM_138285]
60549	0.002545	5.21e-05	-5.14564	2.03361	-0.727067	FLJ45445	Homo sapiens uncharacterized LOC399844 (FLJ45445), non-coding RNA [NR_028324]
22628	0.002545	5.21e-05	5.14562	2.03359	1.01252	PLEK2	Homo sapiens pleckstrin 2 (PLEK2), mRNA [NM_016445]
27224	0.002545	5.22e-05	-5.14479	2.03179	-0.812759	LOC283887	PREDICTED: Homo sapiens hypothetical LOC283887 (LOC283887), miscRNA [XR_132607]
52623	0.002545	5.22e-05	-5.14474	2.03167	-1.22405	DACT2	Homo sapiens dapper, antagonist of beta-catenin, homolog 2 (Xenopus laevis) (DACT2), mRNA [NM_214462]
4925	0.002545	5.23e-05	-5.14413	2.03036	-1.16538	LOC254128	Homo sapiens uncharacterized LOC254128 (LOC254128), transcript variant 2, non-coding RNA [NR_037858]
6958	0.002545	5.23e-05	-5.14391	2.02988	-0.533462	R3HDM2	Homo sapiens R3H domain containing 2 (R3HDM2), mRNA [NM_014925]
16095	0.002545	5.23e-05	5.14389	2.02983	0.688919	NADK	Homo sapiens NAD kinase (NADK), transcript variant 1, mRNA [NM_023018]
41574	0.002549	5.24e-05	5.14295	2.02779	0.619877	C19orf73	Homo sapiens chromosome 19 open reading frame 73 (C19orf73), mRNA [NM_018111]
32303	0.002552	5.25e-05	5.14209	2.02593	0.766003	UCHL3	Homo sapiens ubiquitin carboxyl-terminal esterase L3 (ubiquitin thiolesterase) (UCHL3), mRNA [NM_006002]
11692	0.002553	5.26e-05	-5.1415	2.02466	-0.994919	LOC100506990	Homo sapiens uncharacterized LOC100506990 (LOC100506990), transcript variant 2, non-coding RNA [NR_040092]
26084	0.002555	5.27e-05	5.14086	2.02328	1.2915	EMR3	Homo sapiens egf-like module containing, mucin-like, hormone receptor-like 3 (EMR3), mRNA [NM_032571]
2645	0.002556	5.27e-05	-5.14024	2.02192	-0.71103		Homo sapiens FP15529 mRNA, complete cds. [AF495723]
40322	0.002563	5.29e-05	5.13871	2.01862	0.851812	AMMECR1	Homo sapiens Alport syndrome, mental retardation, midface hypoplasia and elliptocytosis chromosomal region gene 1 (AMMECR1), transcript variant 1, mRNA [NM_015365]
26518	0.002582	5.34e-05	-5.1345	2.00948	-1.16599	LOC401037	Homo sapiens cDNA FLJ31684 fis, clone NT2RI2005358. [AK056246]
24236	0.002582	5.34e-05	-5.13446	2.0094	-1.02267	XLOC_l2_004611	BROAD Institute lincRNA (XLOC_l2_004611), lincRNA [TCONS_l2_00008541]
54768	0.002582	5.34e-05	-5.13438	2.00922	-0.962758	CDKN1B	Homo sapiens cyclin-dependent kinase inhibitor 1B (p27, Kip1) (CDKN1B), mRNA [NM_004064]
2228	0.002582	5.35e-05	5.13387	2.00813	0.843491	PPP2CA	Homo sapiens protein phosphatase 2, catalytic subunit, alpha isozyme (PPP2CA), mRNA [NM_002715]
40118	0.002582	5.35e-05	-5.13383	2.00803	-0.814905	BBS2	Homo sapiens Bardet-Biedl syndrome 2 (BBS2), mRNA [NM_031885]
27308	0.002585	5.36e-05	-5.13287	2.00597	-1.1925	ADRA2A	Homo sapiens adrenergic, alpha-2A-, receptor (ADRA2A), mRNA [NM_000681]
15377	0.002585	5.36e-05	-5.1327	2.0056	-1.14789	COL21A1	Homo sapiens collagen, type XXI, alpha 1 (COL21A1), mRNA [NM_030820]
53091	0.002585	5.38e-05	-5.13164	2.0033	-0.458538	ATF7IP	Homo sapiens activating transcription factor 7 interacting protein (ATF7IP), mRNA [NM_018179]
52269	0.002585	5.38e-05	-5.13149	2.00298	-1.18966	NTRK3	Homo sapiens neurotrophic tyrosine kinase, receptor, type 3 (NTRK3), transcript variant 3, mRNA [NM_001007156]
783	0.002585	5.38e-05	-5.13138	2.00273	-0.815366	C1orf226	Homo sapiens chromosome 1 open reading frame 226 (C1orf226), transcript variant 2, mRNA [NM_001085375]
1074	0.002585	5.38e-05	5.13108	2.00207	0.551033	XLOC_005473	BROAD Institute lincRNA (XLOC_005473), lincRNA [TCONS_00011960]
34594	0.002585	5.39e-05	-5.13086	2.00161	-0.587777	PRKCSH	Homo sapiens protein kinase C substrate 80K-H (PRKCSH), transcript variant 1, mRNA [NM_002743]
45797	0.002589	5.4e-05	5.1299	1.99952	0.555095	DNAJC1	Homo sapiens DnaJ (Hsp40) homolog, subfamily C, member 1 (DNAJC1), mRNA [NM_022365]
37639	0.00259	5.41e-05	5.12893	1.99743	1.26449	KCTD11	Homo sapiens potassium channel tetramerisation domain containing 11 (KCTD11), mRNA [NM_001002914]
24447	0.00259	5.41e-05	5.12882	1.99719	1.00621	EBNA1BP2	Homo sapiens EBNA1 binding protein 2 (EBNA1BP2), transcript variant 2, mRNA [NM_006824]
42806	0.00259	5.41e-05	5.12873	1.99699	1.2041	CDKN1A	Homo sapiens cyclin-dependent kinase inhibitor 1A (p21, Cip1) (CDKN1A), transcript variant 2, mRNA [NM_078467]
50051	0.002591	5.42e-05	-5.12822	1.99589	-1.00018	GUSBP11	Homo sapiens glucuronidase, beta pseudogene 11 (GUSBP11), non-coding RNA [NR_024448]
49083	0.002591	5.42e-05	-5.12788	1.99515	-0.55684	HNRNPUL1	Homo sapiens heterogeneous nuclear ribonucleoprotein U-like 1 (HNRNPUL1), transcript variant 1, mRNA [NM_007040]
30235	0.002593	5.43e-05	5.12714	1.99354	0.535889	TRA2B	Homo sapiens transformer 2 beta homolog (Drosophila) (TRA2B), transcript variant 1, mRNA [NM_004593]
25373	0.002595	5.44e-05	-5.12631	1.99174	-0.747666	AVPR2	Homo sapiens arginine vasopressin receptor 2 (AVPR2), transcript variant 1, mRNA [NM_000054]
43732	0.002595	5.45e-05	-5.12604	1.99116	-0.775917	BBS2	Homo sapiens Bardet-Biedl syndrome 2 (BBS2), mRNA [NM_031885]
180	0.002595	5.45e-05	-5.12587	1.99079	-0.46	RABGAP1	Homo sapiens RAB GTPase activating protein 1 (RABGAP1), mRNA [NM_012197]
5402	0.0026	5.47e-05	-5.12438	1.98757	-0.721826	ZBTB4	Homo sapiens zinc finger and BTB domain containing 4 (ZBTB4), transcript variant 1, mRNA [NM_020899]
22190	0.0026	5.47e-05	-5.12432	1.98743	-0.771218	GFOD1	Homo sapiens glucose-fructose oxidoreductase domain containing 1 (GFOD1), transcript variant 1, mRNA [NM_018988]
276	0.002604	5.48e-05	5.12329	1.9852	0.464781	KATNA1	Homo sapiens katanin p60 (ATPase containing) subunit A 1 (KATNA1), transcript variant 1, mRNA [NM_007044]
17473	0.002607	5.49e-05	5.12248	1.98345	0.722817	FAM135A	Homo sapiens family with sequence similarity 135, member A (FAM135A), transcript variant 2, mRNA [NM_020819]
52945	0.002609	5.5e-05	5.12185	1.98209	0.997499	AVEN	Homo sapiens apoptosis, caspase activation inhibitor (AVEN), mRNA [NM_020371]
26764	0.002613	5.51e-05	-5.12063	1.97943	-0.595456	TARDBP	Homo sapiens TAR DNA binding protein (TARDBP), mRNA [NM_007375]
14688	0.002613	5.51e-05	-5.12052	1.97921	-0.859741	VGLL4	Homo sapiens vestigial like 4 (Drosophila) (VGLL4), transcript variant 2, mRNA [NM_014667]
2430	0.002621	5.54e-05	-5.11876	1.97539	-0.598161	BCL9	Homo sapiens B-cell CLL/lymphoma 9 (BCL9), mRNA [NM_004326]
30670	0.002621	5.54e-05	-5.11853	1.97489	-0.876811	RPL23AP32	Homo sapiens ribosomal protein L23a pseudogene 32 (RPL23AP32), non-coding RNA [NR_002229]
33213	0.002624	5.55e-05	-5.11757	1.9728	-0.721559	BBS4	Homo sapiens Bardet-Biedl syndrome 4 (BBS4), mRNA [NM_033028]
28727	0.002625	5.56e-05	-5.11708	1.97174	-0.954644	XLOC_007800	BROAD Institute lincRNA (XLOC_007800), lincRNA [TCONS_00016434]
30130	0.002626	5.56e-05	5.11662	1.97074	0.763664	BNIP1	Homo sapiens BCL2/adenovirus E1B 19kDa interacting protein 1 (BNIP1), transcript variant BNIP1-a, mRNA [NM_013978]
8203	0.002627	5.57e-05	5.11606	1.96954	0.470123	HBXIP	Homo sapiens hepatitis B virus x interacting protein (HBXIP), mRNA [NM_006402]
23535	0.00263	5.58e-05	-5.11533	1.96795	-0.563163	DIP2C	Homo sapiens DIP2 disco-interacting protein 2 homolog C (Drosophila) (DIP2C), mRNA [NM_014974]
49884	0.002632	5.59e-05	5.11472	1.96662	0.48834	UFD1L	Homo sapiens ubiquitin fusion degradation 1 like (yeast) (UFD1L), transcript variant 1, mRNA [NM_005659]
14498	0.00264	5.61e-05	-5.11293	1.96274	-0.56333	R3HDM2	Homo sapiens R3H domain containing 2 (R3HDM2), mRNA [NM_014925]
23101	0.002643	5.62e-05	5.11193	1.96058	0.525565	TXNL4A	Homo sapiens thioredoxin-like 4A (TXNL4A), mRNA [NM_006701]
14394	0.002643	5.62e-05	5.11178	1.96025	1.50313	XLOC_l2_006021	DB117598 THYMU2 Homo sapiens cDNA clone THYMU2024382 5', mRNA sequence [DB117598]
9308	0.002648	5.64e-05	-5.11034	1.95712	-0.655949	RGNEF	Homo sapiens 190 kDa guanine nucleotide exchange factor (RGNEF), transcript variant 2, mRNA [NM_001177693]
15598	0.002648	5.64e-05	5.1103	1.95704	0.604958	DUSP22	Homo sapiens dual specificity phosphatase 22 (DUSP22), mRNA [NM_020185]
36129	0.00265	5.66e-05	5.10903	1.9543	0.517791	KATNA1	Homo sapiens katanin p60 (ATPase containing) subunit A 1 (KATNA1), transcript variant 1, mRNA [NM_007044]
55983	0.00265	5.66e-05	-5.10899	1.9542	-0.681664	ZBTB4	Homo sapiens zinc finger and BTB domain containing 4 (ZBTB4), transcript variant 1, mRNA [NM_020899]
45880	0.00265	5.66e-05	5.10893	1.95408	1.161	CGREF1	Homo sapiens cell growth regulator with EF-hand domain 1 (CGREF1), transcript variant 1, mRNA [NM_006569]
61137	0.002652	5.67e-05	5.10819	1.95248	0.735279	SNAPC5	small nuclear RNA activating complex, polypeptide 5, 19kDa [Source:HGNC Symbol;Acc:15484] [ENST00000316634]
42241	0.002652	5.67e-05	5.10796	1.95198	0.776533	IL1RAP	Homo sapiens interleukin 1 receptor accessory protein (IL1RAP), transcript variant 1, mRNA [NM_002182]
15143	0.002654	5.68e-05	-5.10731	1.95057	-0.842093	HIST4H4	Homo sapiens histone cluster 4, H4 (HIST4H4), mRNA [NM_175054]
11934	0.002658	5.7e-05	5.10607	1.94786	0.835896	UTP11L	Homo sapiens UTP11-like, U3 small nucleolar ribonucleoprotein, (yeast) (UTP11L), mRNA [NM_016037]
16118	0.002658	5.7e-05	-5.10603	1.94779	-0.707282	HIF3A	Homo sapiens hypoxia inducible factor 3, alpha subunit (HIF3A), transcript variant 2, mRNA [NM_022462]
18957	0.002661	5.71e-05	-5.10526	1.94611	-0.568141	PTCH1	Homo sapiens patched 1 (PTCH1), transcript variant 1a, mRNA [NM_001083602]
32194	0.002665	5.72e-05	-5.10429	1.944	-0.813045
17103	0.002665	5.73e-05	-5.10335	1.94198	-0.672101		Homo sapiens cDNA clone IMAGE:9020798. [BC136808]
48518	0.002665	5.73e-05	-5.10326	1.94178	-0.609622	RNF38	Homo sapiens ring finger protein 38 (RNF38), transcript variant 2, mRNA [NM_194328]
23960	0.002665	5.74e-05	5.10302	1.94127	2.26592	SERPINA3	Homo sapiens serpin peptidase inhibitor, clade A (alpha-1 antiproteinase, antitrypsin), member 3 (SERPINA3), mRNA [NM_001085]
55378	0.002665	5.74e-05	-5.10267	1.94051	-1.30008	ANKRD36	Homo sapiens ankyrin repeat domain 36 (ANKRD36), mRNA [NM_001164315]
11894	0.002665	5.75e-05	5.10223	1.93954	1.53242	PHLDA2	Homo sapiens pleckstrin homology-like domain, family A, member 2 (PHLDA2), mRNA [NM_003311]
10956	0.002665	5.75e-05	-5.10222	1.93951	-0.549199	C6orf170	Homo sapiens chromosome 6 open reading frame 170 (C6orf170), mRNA [NM_152730]
25002	0.002666	5.76e-05	-5.10125	1.93742	-0.665887	PAR5	Homo sapiens Prader-Willi/Angelman syndrome-5 (PAR5), non-coding RNA [NR_022008]
58975	0.002666	5.77e-05	5.10068	1.93619	0.512675	PSMD7	Homo sapiens proteasome (prosome, macropain) 26S subunit, non-ATPase, 7 (PSMD7), mRNA [NM_002811]
29966	0.002666	5.77e-05	-5.10062	1.93604	-1.21408	HOXC8	Homo sapiens homeobox C8 (HOXC8), mRNA [NM_022658]
23120	0.002666	5.77e-05	5.10051	1.9358	0.510439	PSMD7	Homo sapiens proteasome (prosome, macropain) 26S subunit, non-ATPase, 7 (PSMD7), mRNA [NM_002811]
59382	0.002666	5.77e-05	-5.10022	1.93518	-1.78286	AOC3	Homo sapiens amine oxidase, copper containing 3 (vascular adhesion protein 1) (AOC3), mRNA [NM_003734]
13720	0.002666	5.78e-05	5.1	1.9347	1.63556	MMP1	Homo sapiens matrix metallopeptidase 1 (interstitial collagenase) (MMP1), transcript variant 1, mRNA [NM_002421]
2969	0.002666	5.78e-05	-5.09986	1.9344	-1.24561	LOC729668	Homo sapiens golgi autoantigen, golgin subfamily a, 6 pseudogene (LOC729668), non-coding RNA [NR_003524]
14740	0.00267	5.79e-05	5.09887	1.93225	2.63371	FAM25A	Homo sapiens family with sequence similarity 25, member A (FAM25A), mRNA [NM_001146157]
3279	0.002673	5.8e-05	5.09797	1.93029	0.535128	TGS1	Homo sapiens trimethylguanosine synthase 1 (TGS1), mRNA [NM_024831]
9546	0.002675	5.81e-05	-5.09741	1.92908	-1.1016	GOLGA6L10	Homo sapiens golgin A6 family-like 10 (GOLGA6L10), mRNA [NM_001164465]
53018	0.00268	5.83e-05	5.09623	1.92652	0.988753	MAK16	Homo sapiens MAK16 homolog (S. cerevisiae) (MAK16), mRNA [NM_032509]
35653	0.002685	5.84e-05	-5.09506	1.92398	-0.625006	LOC100131657	Homo sapiens cDNA FLJ45078 fis, clone BRAWH3027616. [AK127022]
14213	0.002687	5.85e-05	-5.09419	1.9221	-0.494847		Homo sapiens cDNA FLJ12151 fis, clone MAMMA1000431. [AK022213]
50700	0.002687	5.86e-05	-5.09387	1.92141	-1.19297	ARL17A	Homo sapiens ADP-ribosylation factor-like 17A (ARL17A), transcript variant 2, mRNA [NM_016632]
2054	0.002687	5.86e-05	-5.09357	1.92075	-0.668717	XLOC_l2_001089	Q5VUR7_HUMAN (Q5VUR7) Ankyrin repeat domain 20A, partial (14%) [THC2716686]
13036	0.002687	5.86e-05	-5.09351	1.92061	-0.634305	MAP3K13	Homo sapiens mitogen-activated protein kinase kinase kinase 13 (MAP3K13), transcript variant 1, mRNA [NM_004721]
40257	0.002692	5.88e-05	-5.09226	1.91792	-0.73062	DGKA	diacylglycerol kinase, alpha 80kDa [Source:HGNC Symbol;Acc:2849] [ENST00000546995]
48696	0.002693	5.88e-05	5.09182	1.91696	0.499865	SARS	Homo sapiens seryl-tRNA synthetase (SARS), transcript variant 1, mRNA [NM_006513]
37471	0.002694	5.89e-05	5.09132	1.91586	1.50541	SPINK5	Homo sapiens serine peptidase inhibitor, Kazal type 5 (SPINK5), transcript variant 1, mRNA [NM_001127698]
16561	0.002701	5.91e-05	-5.08973	1.91243	-1.30846	LOC100507150	PREDICTED: Homo sapiens hypothetical LOC100507150 (LOC100507150), miscRNA [XR_108536]
43832	0.002701	5.91e-05	-5.08957	1.91207	-0.824479	LOC100288594	PREDICTED: Homo sapiens hypothetical LOC100288594 (LOC100288594), miscRNA [XR_108779]
22856	0.00271	5.94e-05	5.08762	1.90784	1.13464	CYCS	Homo sapiens cytochrome c, somatic (CYCS), nuclear gene encoding mitochondrial protein, mRNA [NM_018947]
9743	0.00271	5.94e-05	-5.08752	1.90762	-0.825569	EDNRA	Homo sapiens endothelin receptor type A (EDNRA), transcript variant 1, mRNA [NM_001957]
16620	0.002712	5.95e-05	-5.0868	1.90605	-0.827837		Q8TDH6_HUMAN (Q8TDH6) CLL-associated antigen KW-1 splice variant 1 (Fragment), partial (26%) [THC2504295]
46245	0.002712	5.96e-05	-5.08643	1.90525	-1.05996	FPGT-TNNI3K	Homo sapiens mRNA; cDNA DKFZp686C06106 (from clone DKFZp686C06106). [BX640903]
62766	0.002713	5.96e-05	5.08602	1.90436	0.568707	TXNL4B	Homo sapiens thioredoxin-like 4B (TXNL4B), transcript variant 1, mRNA [NM_017853]
33304	0.002714	5.97e-05	-5.08549	1.90321	-0.966558	XLOC_011117	BROAD Institute lincRNA (XLOC_011117), lincRNA [TCONS_00022383]
26171	0.002716	5.98e-05	-5.08484	1.90182	-0.789034	BBS2	Homo sapiens Bardet-Biedl syndrome 2 (BBS2), mRNA [NM_031885]
27528	0.002716	5.98e-05	5.08458	1.90124	0.604595	NIPA2	Homo sapiens non imprinted in Prader-Willi/Angelman syndrome 2 (NIPA2), transcript variant 5, mRNA [NM_001184889]
31149	0.00272	6e-05	-5.08352	1.89894	-0.421066	NSMCE4A	Homo sapiens non-SMC element 4 homolog A (S. cerevisiae) (NSMCE4A), transcript variant 1, mRNA [NM_017615]
37228	0.002723	6.01e-05	-5.08281	1.8974	-0.705072	LDB1	Homo sapiens LIM domain binding 1 (LDB1), transcript variant 3, mRNA [NM_003893]
508	0.002731	6.03e-05	5.08083	1.8931	1.54451	LDLR	Homo sapiens low density lipoprotein receptor (LDLR), transcript variant 1, mRNA [NM_000527]
8611	0.002731	6.03e-05	-5.0808	1.89304	-0.519524	R3HDM2	Homo sapiens R3H domain containing 2 (R3HDM2), mRNA [NM_014925]
7943	0.002731	6.04e-05	-5.08053	1.89246	-0.512728	R3HDM2	Homo sapiens R3H domain containing 2 (R3HDM2), mRNA [NM_014925]
7929	0.002738	6.06e-05	5.07907	1.88927	1.57014	MMP1	Homo sapiens matrix metallopeptidase 1 (interstitial collagenase) (MMP1), transcript variant 1, mRNA [NM_002421]
22833	0.002745	6.08e-05	5.07766	1.88621	0.795238	GSPT1	Homo sapiens G1 to S phase transition 1 (GSPT1), transcript variant 1, mRNA [NM_002094]
17121	0.002751	6.11e-05	5.07556	1.88166	1.8147	DEFA3	Homo sapiens defensin, alpha 3, neutrophil-specific (DEFA3), mRNA [NM_005217]
8960	0.002751	6.11e-05	-5.07547	1.88146	-0.785422	GFOD1	Homo sapiens glucose-fructose oxidoreductase domain containing 1 (GFOD1), transcript variant 1, mRNA [NM_018988]
20507	0.002751	6.11e-05	5.0753	1.8811	0.899267	DPH3	Homo sapiens DPH3, KTI11 homolog (S. cerevisiae) (DPH3), transcript variant 1, mRNA [NM_206831]
22980	0.002751	6.11e-05	5.07523	1.88094	0.982607	PAK1IP1	Homo sapiens PAK1 interacting protein 1 (PAK1IP1), mRNA [NM_017906]
25342	0.002751	6.11e-05	-5.07512	1.8807	-0.461772	MKRN1	Homo sapiens makorin ring finger protein 1 (MKRN1), transcript variant 1, mRNA [NM_013446]
8417	0.002759	6.13e-05	5.07355	1.87729	0.717014	VMO1	Homo sapiens vitelline membrane outer layer 1 homolog (chicken) (VMO1), transcript variant 1, mRNA [NM_182566]
34181	0.002776	6.18e-05	5.07053	1.87074	0.920562	ACTR3	Homo sapiens ARP3 actin-related protein 3 homolog (yeast) (ACTR3), mRNA [NM_005721]
41018	0.002787	6.21e-05	-5.06837	1.86605	-0.659774	NFIB	Homo sapiens nuclear factor I/B (NFIB), transcript variant 3, mRNA [NM_005596]
26940	0.002787	6.21e-05	5.06815	1.86557	1.18328	PTGER3	Homo sapiens prostaglandin E receptor 3 (subtype EP3) (PTGER3), transcript variant 9, mRNA [NM_198719]
14662	0.00279	6.22e-05	5.06719	1.86349	0.836305	HYAL3	Homo sapiens hyaluronoglucosaminidase 3 (HYAL3), transcript variant 1, mRNA [NM_003549]
58324	0.00279	6.22e-05	-5.06703	1.86314	-0.927085	MDM4	Homo sapiens Mdm4 p53 binding protein homolog (mouse) (MDM4), transcript variant 1, mRNA [NM_002393]
26997	0.0028	6.25e-05	-5.06509	1.85891	-0.910731	OSBPL1A	Homo sapiens oxysterol binding protein-like 1A (OSBPL1A), transcript variant 2, mRNA [NM_080597]
5548	0.002804	6.27e-05	5.06406	1.85667	0.93021	MAK16	Homo sapiens MAK16 homolog (S. cerevisiae) (MAK16), mRNA [NM_032509]
45803	0.002804	6.27e-05	5.06354	1.85554	0.641223
4243	0.002804	6.28e-05	5.06339	1.85523	3.18749	CCL3	Homo sapiens chemokine (C-C motif) ligand 3 (CCL3), mRNA [NM_002983]
10172	0.002804	6.28e-05	5.06333	1.85509	0.805337	MCTS1	Homo sapiens malignant T cell amplified sequence 1 (MCTS1), transcript variant 1, mRNA [NM_014060]
54719	0.002812	6.3e-05	-5.06163	1.85141	-0.801079	TCF7L2	Homo sapiens transcription factor 7-like 2 (T-cell specific, HMG-box) (TCF7L2), transcript variant 13, mRNA [NM_001198531]
11586	0.002813	6.31e-05	-5.06096	1.84994	-0.639623	MECOM	Homo sapiens MDS1 and EVI1 complex locus (MECOM), transcript variant 6, mRNA [NM_001164000]
58861	0.002813	6.31e-05	5.06093	1.84989	0.737476	RAB27A	Homo sapiens RAB27A, member RAS oncogene family (RAB27A), transcript variant 1, mRNA [NM_004580]
57555	0.002813	6.32e-05	5.06066	1.8493	0.53166	ZMAT3	Homo sapiens zinc finger, matrin-type 3 (ZMAT3), transcript variant 1, mRNA [NM_022470]
25129	0.002814	6.32e-05	5.0602	1.84831	1.29147	TEAD4	Homo sapiens TEA domain family member 4 (TEAD4), transcript variant 1, mRNA [NM_003213]
3065	0.002815	6.33e-05	5.05964	1.84709	0.807009	C15orf63	Homo sapiens chromosome 15 open reading frame 63 (C15orf63), transcript variant 1, mRNA [NM_016400]
45050	0.002829	6.37e-05	5.05711	1.84157	0.870929	UTP11L	Homo sapiens UTP11-like, U3 small nucleolar ribonucleoprotein, (yeast) (UTP11L), mRNA [NM_016037]
6796	0.002829	6.37e-05	5.0568	1.84091	0.976802	LTV1	Homo sapiens LTV1 homolog (S. cerevisiae) (LTV1), mRNA [NM_032860]
24658	0.00283	6.38e-05	-5.05614	1.83947	-1.18178	LOC340335	Homo sapiens cDNA FLJ23879 fis, clone LNG13743. [AK074459]
43289	0.00283	6.38e-05	5.05611	1.83942	0.398934	RAB3GAP1	Homo sapiens RAB3 GTPase activating protein subunit 1 (catalytic) (RAB3GAP1), transcript variant 2, mRNA [NM_012233]
36245	0.002835	6.4e-05	5.05447	1.83583	0.776921	C15orf63	Homo sapiens chromosome 15 open reading frame 63 (C15orf63), transcript variant 1, mRNA [NM_016400]
13919	0.002835	6.41e-05	5.05424	1.83534	0.722241	PSMD6	Homo sapiens proteasome (prosome, macropain) 26S subunit, non-ATPase, 6 (PSMD6), mRNA [NM_014814]
10283	0.002835	6.41e-05	5.05413	1.83511	0.660188	ERO1L	Homo sapiens ERO1-like (S. cerevisiae) (ERO1L), mRNA [NM_014584]
54823	0.002835	6.42e-05	-5.0537	1.83416	-1.11305	LOC100505648	Homo sapiens uncharacterized LOC100505648 (LOC100505648), non-coding RNA [NR_040058]
6750	0.002835	6.42e-05	-5.05333	1.83336	-1.06804	CENPP	Homo sapiens centromere protein P (CENPP), mRNA [NM_001012267]
38002	0.002835	6.42e-05	-5.05331	1.83333	-1.37295	MACROD2	MACRO domain containing 2 [Source:HGNC Symbol;Acc:16126] [ENST00000462552]
40256	0.002835	6.43e-05	-5.05265	1.83188	-1.12135	LOC100507547	Homo sapiens uncharacterized LOC100507547 (LOC100507547), transcript variant 1, non-coding RNA [NR_037169]
57363	0.002835	6.44e-05	-5.05235	1.83123	-1.08825	UCN2	Homo sapiens urocortin 2 (UCN2), mRNA [NM_033199]
2576	0.002835	6.44e-05	-5.05171	1.82984	-0.658158	PACS2	Homo sapiens phosphofurin acidic cluster sorting protein 2 (PACS2), transcript variant 1, mRNA [NM_001100913]
38505	0.002835	6.45e-05	5.05164	1.82969	0.669351	TNFRSF1A	Homo sapiens tumor necrosis factor receptor superfamily, member 1A (TNFRSF1A), mRNA [NM_001065]
25787	0.002835	6.45e-05	-5.05142	1.82921	-0.486034	LOC387720	PREDICTED: Homo sapiens hypothetical LOC387720 (LOC387720), miscRNA [XR_111130]
38246	0.002835	6.45e-05	-5.05131	1.82897	-0.823695	ARHGAP42	Homo sapiens Rho GTPase activating protein 42 (ARHGAP42), mRNA [NM_152432]
46874	0.002835	6.46e-05	5.0504	1.82701	0.690521	NUP35	Homo sapiens nucleoporin 35kDa (NUP35), mRNA [NM_138285]
1060	0.002835	6.47e-05	-5.05006	1.82626	-1.31869	HIST1H4E	Homo sapiens histone cluster 1, H4e (HIST1H4E), mRNA [NM_003545]
2828	0.002835	6.47e-05	5.04998	1.82608	0.920392	GMPPB	Homo sapiens GDP-mannose pyrophosphorylase B (GMPPB), transcript variant 2, mRNA [NM_021971]
53114	0.002835	6.47e-05	5.04985	1.82581	0.670292	ZNF584	Homo sapiens zinc finger protein 584 (ZNF584), mRNA [NM_173548]
11180	0.002835	6.47e-05	5.04981	1.82572	0.66716	NPC1	Homo sapiens Niemann-Pick disease, type C1 (NPC1), mRNA [NM_000271]
54257	0.002835	6.48e-05	-5.04956	1.82518	-0.848219	XLOC_003881	BROAD Institute lincRNA (XLOC_003881), lincRNA [TCONS_00008434]
7470	0.002835	6.48e-05	-5.04921	1.8244	-0.86674	XLOC_l2_015760	BROAD Institute lincRNA (XLOC_l2_015760), lincRNA [TCONS_l2_00030535]
35821	0.002835	6.48e-05	-5.04908	1.82414	-0.898204	ARHGAP19	Homo sapiens Rho GTPase activating protein 19 (ARHGAP19), transcript variant 2, mRNA [NM_001204300]
51270	0.00284	6.5e-05	-5.048	1.82177	-0.914515		Homo sapiens cDNA FLJ90149 fis, clone HEMBB1001978. [AK074630]
13413	0.002846	6.52e-05	-5.04679	1.81916	-0.964991		PREDICTED: Homo sapiens hypothetical LOC442075 (LOC442075), miscRNA [XR_110030]
28237	0.002846	6.53e-05	-5.04617	1.81779	-0.776798	LOC731275	Homo sapiens uncharacterized LOC731275 (LOC731275), non-coding RNA [NR_029401]
44113	0.002846	6.53e-05	-5.04566	1.81671	-0.647354	GALT	galactose-1-phosphate uridylyltransferase [Source:HGNC Symbol;Acc:4135] [ENST00000555214]
54605	0.002846	6.53e-05	-5.04563	1.81663	-1.01648	STOX2	Homo sapiens storkhead box 2 (STOX2), mRNA [NM_020225]
44723	0.002846	6.54e-05	5.04548	1.8163	0.475357	KDSR	Homo sapiens 3-ketodihydrosphingosine reductase (KDSR), mRNA [NM_002035]
48753	0.002846	6.54e-05	5.04535	1.81601	0.824134	C15orf63	Homo sapiens chromosome 15 open reading frame 63 (C15orf63), transcript variant 1, mRNA [NM_016400]
15519	0.002847	6.55e-05	-5.04462	1.81444	-1.2595	P2RX7	Homo sapiens purinergic receptor P2X, ligand-gated ion channel, 7 (P2RX7), transcript variant 1, mRNA [NM_002562]
42276	0.002847	6.55e-05	5.04451	1.81419	1.01052	EBNA1BP2	Homo sapiens EBNA1 binding protein 2 (EBNA1BP2), transcript variant 2, mRNA [NM_006824]
19061	0.002847	6.56e-05	5.04396	1.81299	1.23963	SQLE	Homo sapiens squalene epoxidase (SQLE), mRNA [NM_003129]
35194	0.002847	6.57e-05	5.04341	1.8118	2.817	IVL	Homo sapiens involucrin (IVL), mRNA [NM_005547]
47134	0.002847	6.57e-05	5.04334	1.81166	0.435087	HBXIP	Homo sapiens hepatitis B virus x interacting protein (HBXIP), mRNA [NM_006402]
9237	0.002847	6.57e-05	-5.04317	1.81128	-0.816402	XLOC_003411	BROAD Institute lincRNA (XLOC_003411), lincRNA [TCONS_00007948]
25236	0.002847	6.57e-05	5.04296	1.81083	0.999919	PAK1IP1	Homo sapiens PAK1 interacting protein 1 (PAK1IP1), mRNA [NM_017906]
45740	0.002855	6.6e-05	5.04149	1.80764	1.37485	PNP	Homo sapiens purine nucleoside phosphorylase (PNP), mRNA [NM_000270]
44316	0.002857	6.61e-05	-5.04082	1.80618	-0.695146	XLOC_006144	UI-E-CQ0-adq-f-08-0-UI.r1 UI-E-CQ0 Homo sapiens cDNA clone UI-E-CQ0-adq-f-08-0-UI 5', mRNA sequence [BM686786]
51725	0.002857	6.61e-05	-5.04059	1.80567	-0.534957	LOC284373	Homo sapiens mRNA; cDNA DKFZp686G074 (from clone DKFZp686G074). [BX537909]
51933	0.00286	6.62e-05	5.03975	1.80384	0.448173	HBXIP	Homo sapiens hepatitis B virus x interacting protein (HBXIP), mRNA [NM_006402]
6902	0.002863	6.63e-05	5.03896	1.80212	1.02261	NOP56	Homo sapiens NOP56 ribonucleoprotein homolog (yeast) (NOP56), transcript variant 1, mRNA [NM_006392]
29284	0.002863	6.64e-05	5.0388	1.80177	0.587624	TSFM	Homo sapiens Ts translation elongation factor, mitochondrial (TSFM), nuclear gene encoding mitochondrial protein, transcript variant 4, mRNA [NM_001172697]
53229	0.002875	6.67e-05	-5.03649	1.79675	-1.13175	VWA2	Homo sapiens von Willebrand factor A domain containing 2 (VWA2), mRNA [NM_198496]
14624	0.002875	6.67e-05	-5.03632	1.7964	-0.665385	TRIM38	Homo sapiens tripartite motif containing 38 (TRIM38), mRNA [NM_006355]
51022	0.002876	6.68e-05	5.03588	1.79543	0.783527	EIF4E	Homo sapiens eukaryotic translation initiation factor 4E (EIF4E), transcript variant 1, mRNA [NM_001968]
23490	0.002881	6.7e-05	5.0346	1.79263	0.874898	RAD50	Homo sapiens RAD50 homolog (S. cerevisiae) (RAD50), mRNA [NM_005732]
1570	0.002881	6.7e-05	-5.03448	1.79238	-0.838977	LOC401320	Homo sapiens uncharacterized LOC401320 (LOC401320), non-coding RNA [NR_038889]
44540	0.002881	6.71e-05	5.0341	1.79156	0.88059	MAPK6	Homo sapiens mitogen-activated protein kinase 6 (MAPK6), mRNA [NM_002748]
56968	0.002884	6.72e-05	-5.0333	1.78981	-1.04443	TGFB1I1	Homo sapiens transforming growth factor beta 1 induced transcript 1 (TGFB1I1), transcript variant 1, mRNA [NM_001042454]
13905	0.002884	6.72e-05	-5.03313	1.78946	-1.63986	PECAM1	Homo sapiens platelet/endothelial cell adhesion molecule (PECAM1), mRNA [NM_000442]
3987	0.002884	6.73e-05	5.03283	1.78879	0.356273	PRPF18	Homo sapiens PRP18 pre-mRNA processing factor 18 homolog (S. cerevisiae) (PRPF18), mRNA [NM_003675]
58986	0.002884	6.73e-05	5.03245	1.78797	0.686279	SNRPB2	Homo sapiens small nuclear ribonucleoprotein polypeptide B (SNRPB2), transcript variant 1, mRNA [NM_003092]
16749	0.002885	6.75e-05	5.03164	1.7862	0.471038	RNF149	Homo sapiens ring finger protein 149 (RNF149), mRNA [NM_173647]
61931	0.002885	6.75e-05	5.03135	1.78557	0.966239	AVEN	Homo sapiens apoptosis, caspase activation inhibitor (AVEN), mRNA [NM_020371]
24434	0.002885	6.75e-05	5.03109	1.78502	0.546288	ZNF207	Homo sapiens zinc finger protein 207 (ZNF207), transcript variant 2, mRNA [NM_001032293]
51111	0.002885	6.76e-05	-5.0307	1.78417	-0.605579	LOC100271722	O15329_HUMAN (O15329) Secretory mucin MUC6 (Fragment), partial (6%) [THC2499367]
20360	0.002885	6.76e-05	-5.03049	1.7837	-0.73111	LBH	Homo sapiens limb bud and heart development homolog (mouse) (LBH), mRNA [NM_030915]
26532	0.002885	6.76e-05	5.03048	1.78369	0.80254	LRRC8B	Homo sapiens leucine rich repeat containing 8 family, member B (LRRC8B), transcript variant 1, mRNA [NM_015350]
10015	0.002885	6.77e-05	-5.03026	1.78321	-0.563235	CRYZL1	Homo sapiens crystallin, zeta (quinone reductase)-like 1 (CRYZL1), mRNA [NM_145858]
30035	0.002888	6.78e-05	-5.02948	1.7815	-0.633387	XLOC_004165	ALU8_HUMAN (P39195) Alu subfamily SX sequence contamination warning entry, partial (9%) [THC2639072]
43237	0.002889	6.78e-05	5.02912	1.78073	1.36365	IL20	Homo sapiens interleukin 20 (IL20), mRNA [NM_018724]
3515	0.002903	6.82e-05	5.02666	1.77537	0.749157	PPAT	Homo sapiens phosphoribosyl pyrophosphate amidotransferase (PPAT), mRNA [NM_002703]
46923	0.002906	6.83e-05	-5.02586	1.77363	-0.773561
35644	0.002914	6.86e-05	-5.0242	1.77002	-0.634984	ZNF500	Homo sapiens zinc finger protein 500 (ZNF500), mRNA [NM_021646]
7978	0.002914	6.86e-05	-5.02389	1.76936	-0.97724	GPM6B	Homo sapiens glycoprotein M6B (GPM6B), transcript variant 1, mRNA [NM_001001995]
25982	0.002914	6.87e-05	5.02379	1.76914	0.910916	RIOK1	Homo sapiens RIO kinase 1 (yeast) (RIOK1), transcript variant 2, mRNA [NM_153005]
36317	0.002915	6.88e-05	-5.0227	1.76676	-1.25131	LOC645586	Homo sapiens cDNA FLJ25208 fis, clone REC05984. [AK057937]
38852	0.002915	6.88e-05	5.02264	1.76664	0.588189	MED8	Homo sapiens mediator complex subunit 8 (MED8), transcript variant 3, mRNA [NM_052877]
53165	0.002915	6.89e-05	5.02258	1.7665	0.612774	COX4NB	Homo sapiens COX4 neighbor (COX4NB), transcript variant 1, mRNA [NM_006067]
45296	0.002915	6.89e-05	-5.0224	1.76609	-0.667085	BSDC1	Homo sapiens BSD domain containing 1 (BSDC1), transcript variant 2, mRNA [NM_018045]
41151	0.002915	6.89e-05	5.02215	1.76556	0.609095	TIMM8B	Homo sapiens translocase of inner mitochondrial membrane 8 homolog B (yeast) (TIMM8B), nuclear gene encoding mitochondrial protein, transcript variant 1, mRNA [NM_012459]
26881	0.002916	6.9e-05	5.02173	1.76465	1.19796	XLOC_009152	BROAD Institute lincRNA (XLOC_009152), lincRNA [TCONS_00019318]
6394	0.002922	6.92e-05	-5.02035	1.76165	-1.69108	MYRIP	Homo sapiens myosin VIIA and Rab interacting protein (MYRIP), mRNA [NM_015460]
7741	0.002922	6.92e-05	-5.02017	1.76126	-0.856073	GPR146	Homo sapiens G protein-coupled receptor 146 (GPR146), mRNA [NM_138445]
1540	0.002925	6.94e-05	-5.0192	1.75913	-0.967428	LOC100288092	PREDICTED: Homo sapiens hypothetical LOC100288092 (LOC100288092), miscRNA [XR_108415]
49888	0.002925	6.94e-05	-5.01896	1.75862	-0.800031	LOC92249	Homo sapiens uncharacterized LOC92249 (LOC92249), non-coding RNA [NR_015353]
4362	0.002925	6.95e-05	-5.01875	1.75817	-1.09839	XLOC_013868	ALU8_HUMAN (P39195) Alu subfamily SX sequence contamination warning entry, partial (8%) [THC2648639]
20602	0.002925	6.95e-05	-5.01854	1.7577	-0.588127	TCF7L2	Homo sapiens transcription factor 7-like 2 (T-cell specific, HMG-box) (TCF7L2), transcript variant 2, mRNA [NM_030756]
385	0.002926	6.96e-05	-5.01797	1.75646	-0.525297
26345	0.002926	6.96e-05	-5.01788	1.75628	-2.13945	ACTA1	Homo sapiens actin, alpha 1, skeletal muscle (ACTA1), mRNA [NM_001100]
17372	0.002926	6.96e-05	5.01756	1.75556	0.497102	KATNA1	Homo sapiens katanin p60 (ATPase containing) subunit A 1 (KATNA1), transcript variant 1, mRNA [NM_007044]
31323	0.002929	6.98e-05	5.01673	1.75377	0.550825	IFNGR1	Homo sapiens interferon gamma receptor 1 (IFNGR1), mRNA [NM_000416]
57110	0.002929	6.98e-05	-5.01654	1.75335	-0.422926	PHF2	Homo sapiens PHD finger protein 2 (PHF2), mRNA [NM_005392]
48455	0.002934	7e-05	-5.01547	1.75101	-1.33992	LINC00173	Homo sapiens long intergenic non-protein coding RNA 173 (LINC00173), transcript variant 1, non-coding RNA [NR_027345]
3043	0.002934	7.01e-05	5.01496	1.74991	1.09394	CRB3	Homo sapiens crumbs homolog 3 (Drosophila) (CRB3), transcript variant 2, mRNA [NM_139161]
25801	0.002934	7.01e-05	-5.01486	1.74969	-0.605927	RASIP1	Homo sapiens Ras interacting protein 1 (RASIP1), mRNA [NM_017805]
54201	0.002946	7.04e-05	-5.01277	1.74516	-0.532176	XLOC_l2_015578	BC032236 armadillo repeat containing, X-linked 4 {Homo sapiens} (exp=-1; wgp=0; cg=0), partial (17%) [THC2628362]
39007	0.002953	7.06e-05	-5.01128	1.74191	-0.925875	LOC153811	Homo sapiens cDNA FLJ11672 fis, clone HEMBA1004733. [AK021734]
24639	0.002953	7.07e-05	5.01118	1.74169	0.924396	LTV1	Homo sapiens LTV1 homolog (S. cerevisiae) (LTV1), mRNA [NM_032860]
45309	0.002954	7.07e-05	-5.01065	1.74054	-0.8741	GNPTAB	Homo sapiens N-acetylglucosamine-1-phosphate transferase, alpha and beta subunits (GNPTAB), mRNA [NM_024312]
2221	0.002956	7.08e-05	-5.01018	1.73952	-1.97714	SNORA28	Homo sapiens small nucleolar RNA, H/ACA box 28 (SNORA28), small nucleolar RNA [NR_002964]
59975	0.002959	7.1e-05	5.00934	1.73767	1.89635	NAMPT	Homo sapiens cDNA FLJ13279 fis, clone OVARC1001055, moderately similar to PRE-B CELL ENHANCING FACTOR PRECURSOR. [AK023341]
937	0.002969	7.12e-05	-5.00765	1.73401	-0.879024	XLOC_003480	BROAD Institute lincRNA (XLOC_003480), lincRNA [TCONS_00008015]
45354	0.002973	7.14e-05	-5.00681	1.73218	-0.757097	SMAD5	Homo sapiens SMAD family member 5 (SMAD5), transcript variant 2, mRNA [NM_001001419]
46905	0.002973	7.14e-05	5.00639	1.73126	1.19469	GNA15	Homo sapiens guanine nucleotide binding protein (G protein), alpha 15 (Gq class) (GNA15), mRNA [NM_002068]
32204	0.002979	7.16e-05	5.00527	1.72881	0.986317	LTV1	Homo sapiens LTV1 homolog (S. cerevisiae) (LTV1), mRNA [NM_032860]
36707	0.002979	7.17e-05	-5.00499	1.72822	-2.05624	ACTA1	Homo sapiens actin, alpha 1, skeletal muscle (ACTA1), mRNA [NM_001100]
41497	0.002983	7.18e-05	-5.00411	1.72629	-1.1126	LOC100506965	PREDICTED: Homo sapiens hypothetical LOC100506965 (LOC100506965), miscRNA [XR_110300]
19660	0.002986	7.19e-05	5.00342	1.72479	0.70046	BZW1	Homo sapiens basic leucine zipper and W2 domains 1 (BZW1), transcript variant 4, mRNA [NM_014670]
13937	0.002989	7.21e-05	5.00257	1.72295	1.2461	SLC20A1	Homo sapiens solute carrier family 20 (phosphate transporter), member 1 (SLC20A1), mRNA [NM_005415]
51325	0.00299	7.21e-05	-5.00205	1.7218	-0.630263	RBAK-LOC389458	Homo sapiens RBAK-LOC389458 readthrough (RBAK-LOC389458), mRNA [NM_001204513]
15080	0.00299	7.22e-05	-5.00197	1.72163	-1.35393	FRMD4A	FERM domain containing 4A [Source:HGNC Symbol;Acc:25491] [ENST00000342409]
3777	0.002994	7.23e-05	-5.00108	1.71969	-0.892855	FLYWCH1	Homo sapiens FLYWCH-type zinc finger 1 (FLYWCH1), transcript variant 1, mRNA [NM_032296]
48508	0.002994	7.24e-05	5.0008	1.71909	0.374833	ZNF410	Homo sapiens zinc finger protein 410 (ZNF410), transcript variant 2, mRNA [NM_021188]
17635	0.002996	7.25e-05	5.00016	1.71768	0.473711	PSME4	Homo sapiens proteasome (prosome, macropain) activator subunit 4 (PSME4), mRNA [NM_014614]
22086	0.002996	7.26e-05	-4.9995	1.71626	-1.61649		ENK5_HUMAN (Q902F9) HERV-K_19p13.11 provirus ancestral Env polyprotein precursor (Envelope polyprotein) (HERV-K113 envelope protein) (EnvK5 protein) [Contains: Surface protein (SU); Transmembrane protein (TM)], partial (16%) [THC2503284]
8216	0.002996	7.26e-05	4.9995	1.71625	0.911605	WDR77	Homo sapiens WD repeat domain 77 (WDR77), mRNA [NM_024102]
55603	0.002996	7.26e-05	4.99927	1.71574	0.943239	AVEN	Homo sapiens apoptosis, caspase activation inhibitor (AVEN), mRNA [NM_020371]
47798	0.003	7.28e-05	-4.9981	1.71321	-0.730263	C19orf68	chromosome 19 open reading frame 68 [Source:HGNC Symbol;Acc:34495] [ENST00000328759]
59881	0.003	7.28e-05	-4.99791	1.71279	-0.760432	GFOD1	Homo sapiens glucose-fructose oxidoreductase domain containing 1 (GFOD1), transcript variant 1, mRNA [NM_018988]
12032	0.003	7.29e-05	-4.99774	1.71241	-2.08226	ACTA1	Homo sapiens actin, alpha 1, skeletal muscle (ACTA1), mRNA [NM_001100]
20986	0.003	7.29e-05	4.99762	1.71215	1.26641	TNF	Homo sapiens tumor necrosis factor (TNF), mRNA [NM_000594]
14554	0.003001	7.3e-05	4.99715	1.71113	0.487253	RFC2	Homo sapiens replication factor C (activator 1) 2, 40kDa (RFC2), transcript variant 1, mRNA [NM_181471]
44523	0.003001	7.3e-05	4.99681	1.71039	0.817435	C15orf63	Homo sapiens chromosome 15 open reading frame 63 (C15orf63), transcript variant 1, mRNA [NM_016400]
25078	0.003007	7.32e-05	4.9957	1.70798	0.727372	SNRPG	Homo sapiens small nuclear ribonucleoprotein polypeptide G (SNRPG), mRNA [NM_003096]
54214	0.003012	7.34e-05	-4.99468	1.70576	-0.523296	FBXL4	Homo sapiens F-box and leucine-rich repeat protein 4 (FBXL4), mRNA [NM_012160]
30069	0.003012	7.34e-05	-4.99439	1.70513	-0.930609	TNK2	Homo sapiens tyrosine kinase, non-receptor, 2 (TNK2), transcript variant 2, mRNA [NM_001010938]
51328	0.003017	7.36e-05	4.99336	1.70288	0.716124	MRPL13	Homo sapiens mitochondrial ribosomal protein L13 (MRPL13), nuclear gene encoding mitochondrial protein, mRNA [NM_014078]
9622	0.003017	7.37e-05	4.99297	1.70203	0.729192	CCDC59	Homo sapiens coiled-coil domain containing 59 (CCDC59), transcript variant 1, mRNA [NM_014167]
38482	0.003017	7.38e-05	-4.99233	1.70065	-0.599449	CREB3L2	Homo sapiens cAMP responsive element binding protein 3-like 2 (CREB3L2), mRNA [NM_194071]
26900	0.003017	7.38e-05	-4.99225	1.70046	-0.61667	LRRC37A3	Homo sapiens leucine rich repeat containing 37, member A3 (LRRC37A3), mRNA [NM_199340]
23755	0.003017	7.38e-05	4.99222	1.7004	0.982994	EBNA1BP2	Homo sapiens EBNA1 binding protein 2 (EBNA1BP2), transcript variant 2, mRNA [NM_006824]
17979	0.003017	7.38e-05	4.99198	1.69987	0.429181	PRDM2	Homo sapiens PR domain containing 2, with ZNF domain (PRDM2), transcript variant 2, mRNA [NM_015866]
13518	0.003019	7.4e-05	4.99119	1.69815	1.13474	FAAH2	Homo sapiens fatty acid amide hydrolase 2 (FAAH2), mRNA [NM_174912]
52541	0.003019	7.4e-05	-4.99086	1.69744	-1.45995	XLOC_l2_004854	BROAD Institute lincRNA (XLOC_l2_004854), lincRNA [TCONS_l2_00008964]
37591	0.003019	7.4e-05	-4.99079	1.69728	-0.965723	RBPMS2	Homo sapiens RNA binding protein with multiple splicing 2 (RBPMS2), mRNA [NM_194272]
13915	0.003021	7.41e-05	-4.99021	1.69602	-0.629692	C14orf37	Homo sapiens chromosome 14 open reading frame 37 (C14orf37), mRNA [NM_001001872]
39399	0.003022	7.42e-05	4.98959	1.69466	0.859892		Homo sapiens cDNA FLJ41497 fis, clone BRTHA2006075. [AK123491]
7749	0.003022	7.42e-05	4.98954	1.69457	0.686172	PSMD6	Homo sapiens proteasome (prosome, macropain) 26S subunit, non-ATPase, 6 (PSMD6), mRNA [NM_014814]
34088	0.003024	7.44e-05	4.98875	1.69283	0.489424	MRPL27	Homo sapiens mitochondrial ribosomal protein L27 (MRPL27), nuclear gene encoding mitochondrial protein, mRNA [NM_016504]
48248	0.003024	7.44e-05	-4.9886	1.69252	-0.786776	XLOC_001417	ALU1_HUMAN (P39188) Alu subfamily J sequence contamination warning entry, partial (6%) [THC2568759]
32524	0.003035	7.47e-05	-4.9867	1.68837	-1.10625	LOC644554	Homo sapiens uncharacterized LOC644554 (LOC644554), non-coding RNA [NR_040013]
7843	0.003037	7.48e-05	-4.98615	1.68717	-0.888909	SCPEP1	Homo sapiens serine carboxypeptidase 1 (SCPEP1), mRNA [NM_021626]
9694	0.003043	7.5e-05	-4.98504	1.68476	-0.674707	BACE1-AS	Homo sapiens BACE1 antisense RNA (non-protein coding) (BACE1-AS), antisense RNA [NR_037803]
30252	0.003044	7.51e-05	4.98466	1.68393	0.898056	NOC3L	Homo sapiens nucleolar complex associated 3 homolog (S. cerevisiae) (NOC3L), mRNA [NM_022451]
33418	0.003045	7.52e-05	4.98403	1.68255	1.59262	HMOX1	Homo sapiens heme oxygenase (decycling) 1 (HMOX1), mRNA [NM_002133]
34332	0.003045	7.52e-05	-4.98394	1.68236	-0.890173		Q6JHZ7_HUMAN (Q6JHZ7) HCV-NS5ATP5 binding protein 1, partial (29%) [THC2537043]
52502	0.003045	7.53e-05	4.98343	1.68125	0.695797	TMEM104	Homo sapiens transmembrane protein 104 (TMEM104), mRNA [NM_017728]
43083	0.003045	7.53e-05	-4.98328	1.68091	-0.931852	LDB3	Homo sapiens LIM domain binding 3 (LDB3), transcript variant 5, mRNA [NM_001171610]
61396	0.00305	7.55e-05	-4.98224	1.67866	-0.462032	ATF7IP	Homo sapiens activating transcription factor 7 interacting protein (ATF7IP), mRNA [NM_018179]
910	0.00305	7.55e-05	-4.98208	1.6783	-1.19146	LOC100507520	PREDICTED: Homo sapiens hypothetical LOC100507520, transcript variant 1 (LOC100507520), miscRNA [XR_109439]
39817	0.003051	7.56e-05	4.98162	1.6773	0.960263	MAK16	Homo sapiens MAK16 homolog (S. cerevisiae) (MAK16), mRNA [NM_032509]
5446	0.003056	7.58e-05	-4.98031	1.67444	-0.851994	NOTCH3	Homo sapiens notch 3 (NOTCH3), mRNA [NM_000435]
83	0.003056	7.58e-05	4.98011	1.67402	1.07308	FAS	Homo sapiens Fas (TNF receptor superfamily, member 6) (FAS), transcript variant 1, mRNA [NM_000043]
2216	0.003056	7.58e-05	4.98007	1.67392	0.726415	MAGOHB	Homo sapiens mago-nashi homolog B (Drosophila) (MAGOHB), mRNA [NM_018048]
58180	0.003056	7.59e-05	-4.97973	1.67318	-0.747119	KIDINS220	Homo sapiens kinase D-interacting substrate, 220kDa (KIDINS220), mRNA [NM_020738]
1406	0.003057	7.6e-05	4.97933	1.6723	0.897854	NOC3L	Homo sapiens nucleolar complex associated 3 homolog (S. cerevisiae) (NOC3L), mRNA [NM_022451]
5250	0.003065	7.62e-05	-4.97789	1.66918	-1.03467	ABCB1	Homo sapiens ATP-binding cassette, sub-family B (MDR/TAP), member 1 (ABCB1), mRNA [NM_000927]
58433	0.003069	7.64e-05	-4.97689	1.667	-0.648652	RPS6KA2	Homo sapiens ribosomal protein S6 kinase, 90kDa, polypeptide 2 (RPS6KA2), transcript variant 1, mRNA [NM_021135]
29535	0.003069	7.64e-05	4.97677	1.66673	0.621896	ATG5	Homo sapiens ATG5 autophagy related 5 homolog (S. cerevisiae) (ATG5), mRNA [NM_004849]
4849	0.00307	7.65e-05	-4.97641	1.66594	-0.711751	XLOC_000111	BROAD Institute lincRNA (XLOC_000111), lincRNA [TCONS_00000874]
31648	0.003079	7.68e-05	4.97476	1.66236	0.871584
15680	0.00308	7.68e-05	4.97443	1.66163	1.00039	MPZL3	myelin protein zero-like 3 [Source:HGNC Symbol;Acc:27279] [ENST00000278949]
53149	0.003088	7.71e-05	4.97266	1.65777	0.829298	PPP2CA	Homo sapiens protein phosphatase 2, catalytic subunit, alpha isozyme (PPP2CA), mRNA [NM_002715]
1009	0.003088	7.71e-05	-4.97265	1.65775	-0.59584	ROR1	Homo sapiens receptor tyrosine kinase-like orphan receptor 1 (ROR1), transcript variant 1, mRNA [NM_005012]
34751	0.003092	7.73e-05	-4.97189	1.65609	-0.741315	LOC374443	Homo sapiens CLR pseudogene (LOC374443), non-coding RNA [NR_002814]
55098	0.003092	7.74e-05	4.97139	1.655	1.12344	FAS	Homo sapiens Fas (TNF receptor superfamily, member 6) (FAS), transcript variant 1, mRNA [NM_000043]
50245	0.003092	7.74e-05	-4.97132	1.65486	-0.556312	BCAS3	Homo sapiens breast carcinoma amplified sequence 3 (BCAS3), transcript variant 2, mRNA [NM_017679]
38534	0.003097	7.76e-05	-4.97024	1.6525	-0.739439	FAHD2A	fumarylacetoacetate hydrolase domain containing 2A [Source:HGNC Symbol;Acc:24252] [ENST00000233379]
21404	0.003097	7.76e-05	-4.96997	1.6519	-2.07925	ACTA1	Homo sapiens actin, alpha 1, skeletal muscle (ACTA1), mRNA [NM_001100]
31123	0.003097	7.77e-05	4.96939	1.65064	0.918174	FAM110C	Homo sapiens family with sequence similarity 110, member C (FAM110C), mRNA [NM_001077710]
6933	0.003097	7.78e-05	-4.96886	1.64948	-0.563172	FLJ31662	Homo sapiens uncharacterized LOC440594 (FLJ31662), non-coding RNA [NR_033966]
18432	0.003097	7.78e-05	4.96868	1.6491	0.79495	MINPP1	Homo sapiens multiple inositol-polyphosphate phosphatase 1 (MINPP1), transcript variant 1, mRNA [NM_004897]
56344	0.003097	7.78e-05	4.96861	1.64894	1.51895	MMP1	Homo sapiens matrix metallopeptidase 1 (interstitial collagenase) (MMP1), transcript variant 1, mRNA [NM_002421]
468	0.003097	7.79e-05	4.96858	1.64888	1.89494	TNFRSF12A	Homo sapiens tumor necrosis factor receptor superfamily, member 12A (TNFRSF12A), mRNA [NM_016639]
51407	0.003102	7.8e-05	-4.96769	1.64693	-0.850226	C5orf39	Homo sapiens chromosome 5 open reading frame 39 (C5orf39), mRNA [NM_001014279]
60958	0.003108	7.84e-05	-4.96578	1.64278	-0.612628	LOC92249	Homo sapiens uncharacterized LOC92249 (LOC92249), non-coding RNA [NR_015353]
16845	0.003108	7.84e-05	4.96564	1.64246	0.79886	SDR42E1	Homo sapiens short chain dehydrogenase/reductase family 42E, member 1 (SDR42E1), mRNA [NM_145168]
61055	0.003108	7.84e-05	-4.96533	1.64179	-0.58092	LOC100133319	Homo sapiens PRO1804 mRNA, complete cds. [AF132201]
30356	0.003108	7.85e-05	-4.96497	1.641	-0.751931	PDGFB	Homo sapiens platelet-derived growth factor beta polypeptide (PDGFB), transcript variant 1, mRNA [NM_002608]
31766	0.003108	7.85e-05	4.96485	1.64074	0.804642	UTP3	Homo sapiens UTP3, small subunit (SSU) processome component, homolog (S. cerevisiae) (UTP3), mRNA [NM_020368]
3590	0.003108	7.85e-05	4.96484	1.64071	0.597392	COX4NB	Homo sapiens COX4 neighbor (COX4NB), transcript variant 1, mRNA [NM_006067]
57539	0.003108	7.85e-05	4.96481	1.64067	0.99926	WDR3	Homo sapiens WD repeat domain 3 (WDR3), mRNA [NM_006784]
25751	0.00311	7.86e-05	4.96427	1.63947	0.561185	SFMBT1	Homo sapiens Scm-like with four mbt domains 1 (SFMBT1), transcript variant 1, mRNA [NM_001005159]
35854	0.003112	7.87e-05	4.96367	1.63817	0.676996	NPC1	Homo sapiens Niemann-Pick disease, type C1 (NPC1), mRNA [NM_000271]
3510	0.003115	7.89e-05	-4.96299	1.63669	-1.22827		Uncharacterized protein [Source:UniProtKB/TrEMBL;Acc:C9JMR9] [ENST00000542270]
14637	0.003115	7.89e-05	4.96246	1.63554	0.704513	PPAT	Homo sapiens phosphoribosyl pyrophosphate amidotransferase (PPAT), mRNA [NM_002703]
13118	0.003115	7.9e-05	-4.96244	1.63549	-0.582465	LOC646808	PREDICTED: Homo sapiens L antigen family member 3-like (LOC646808), miscRNA [XR_132560]
11362	0.003121	7.92e-05	4.96128	1.63297	0.613894	COX4NB	Homo sapiens COX4 neighbor (COX4NB), transcript variant 1, mRNA [NM_006067]
45342	0.003121	7.92e-05	4.96087	1.63207	0.986928	LTV1	Homo sapiens LTV1 homolog (S. cerevisiae) (LTV1), mRNA [NM_032860]
59982	0.003121	7.92e-05	-4.96078	1.63187	-0.775314	GFOD1	Homo sapiens glucose-fructose oxidoreductase domain containing 1 (GFOD1), transcript variant 1, mRNA [NM_018988]
14195	0.003123	7.93e-05	4.9603	1.63083	0.809504	RAD50	Homo sapiens RAD50 homolog (S. cerevisiae) (RAD50), mRNA [NM_005732]
12153	0.003124	7.94e-05	4.95991	1.62997	0.695638	RALA	Homo sapiens v-ral simian leukemia viral oncogene homolog A (ras related) (RALA), mRNA [NM_005402]
49195	0.003129	7.97e-05	4.95853	1.62696	0.511551	ECT2	Homo sapiens epithelial cell transforming sequence 2 oncogene (ECT2), mRNA [NM_018098]
35967	0.003129	7.97e-05	4.9582	1.62624	1.09376	HAS2	Homo sapiens hyaluronan synthase 2 (HAS2), mRNA [NM_005328]
725	0.003129	7.97e-05	-4.95813	1.6261	-1.18642	GIMAP5	Homo sapiens GTPase, IMAP family member 5 (GIMAP5), mRNA [NM_018384]
31371	0.003129	7.98e-05	-4.95801	1.62582	-0.88832	KLHL3	Homo sapiens kelch-like 3 (Drosophila) (KLHL3), mRNA [NM_017415]
19704	0.003131	7.99e-05	4.95726	1.62418	0.75669	POLR1C	Homo sapiens polymerase (RNA) I polypeptide C, 30kDa (POLR1C), mRNA [NM_203290]
49875	0.003131	7.99e-05	-4.95716	1.62398	-0.616242	XLOC_005034	BROAD Institute lincRNA (XLOC_005034), lincRNA [TCONS_00010517]
35412	0.003131	8e-05	-4.9569	1.6234	-0.867386	XLOC_l2_014830	PREDICTED: Homo sapiens protein FRG1-like, transcript variant 1 (LOC100289097), mRNA [XM_002343891]
40344	0.003131	8.01e-05	4.95584	1.6211	0.645623	NPC1	Homo sapiens Niemann-Pick disease, type C1 (NPC1), mRNA [NM_000271]
28995	0.003131	8.02e-05	-4.95566	1.62069	-0.917512	GPR155	Homo sapiens G protein-coupled receptor 155 (GPR155), transcript variant 9, mRNA [NM_001033045]
6363	0.003131	8.02e-05	-4.95559	1.62056	-0.706219	DNMT3A	Homo sapiens DNA (cytosine-5-)-methyltransferase 3 alpha (DNMT3A), transcript variant 4, mRNA [NM_175630]
17539	0.003131	8.02e-05	-4.95549	1.62033	-0.543762	PPP1R35	Homo sapiens protein phosphatase 1, regulatory subunit 35 (PPP1R35), mRNA [NM_145030]
14066	0.003131	8.02e-05	4.95542	1.62017	0.672871	PSMD6	Homo sapiens proteasome (prosome, macropain) 26S subunit, non-ATPase, 6 (PSMD6), mRNA [NM_014814]
8288	0.003131	8.03e-05	4.95508	1.61944	0.835144	NFKBIZ	Homo sapiens nuclear factor of kappa light polypeptide gene enhancer in B-cells inhibitor, zeta (NFKBIZ), transcript variant 1, mRNA [NM_031419]
23862	0.003131	8.03e-05	-4.95499	1.61924	-0.742614	AZI1	Homo sapiens 5-azacytidine induced 1 (AZI1), transcript variant 1, mRNA [NM_014984]
27313	0.003138	8.05e-05	-4.95385	1.61675	-0.740215	CG030	Homo sapiens uncharacterized CG030 (CG030), non-coding RNA [NR_026928]
16156	0.003139	8.06e-05	-4.95344	1.61586	-1.24475	ZBED3	Homo sapiens zinc finger, BED-type containing 3 (ZBED3), mRNA [NM_032367]
55608	0.003139	8.07e-05	4.95301	1.61492	0.524127	CEP76	Homo sapiens centrosomal protein 76kDa (CEP76), mRNA [NM_024899]
14152	0.003139	8.07e-05	4.95259	1.61401	0.659553	UMPS	Homo sapiens uridine monophosphate synthetase (UMPS), transcript variant 1, mRNA [NM_000373]
11155	0.003139	8.07e-05	-4.95256	1.61395	-0.886536	THSD7A	Homo sapiens thrombospondin, type I, domain containing 7A (THSD7A), mRNA [NM_015204]
55455	0.003142	8.09e-05	4.95174	1.61215	0.689989	PSMD6	Homo sapiens proteasome (prosome, macropain) 26S subunit, non-ATPase, 6 (PSMD6), mRNA [NM_014814]
56932	0.003142	8.09e-05	4.95164	1.61193	2.21024	EGR1	Homo sapiens early growth response 1 (EGR1), mRNA [NM_001964]
11230	0.003152	8.12e-05	-4.94994	1.60823	-1.31662	RBM15	Homo sapiens RNA binding motif protein 15 (RBM15), transcript variant 1, mRNA [NM_022768]
56037	0.003157	8.14e-05	-4.94893	1.60601	-0.597265	LOC439994	Homo sapiens uncharacterized LOC439994 (LOC439994), non-coding RNA [NR_029408]
14640	0.003159	8.16e-05	4.94792	1.60381	0.709386	ZNF830	Homo sapiens zinc finger protein 830 (ZNF830), mRNA [NM_052857]
58160	0.003159	8.17e-05	4.94768	1.60329	0.417351	WBP11	Homo sapiens WW domain binding protein 11 (WBP11), mRNA [NM_016312]
26062	0.003159	8.17e-05	4.94763	1.60319	0.616758	COX4NB	Homo sapiens COX4 neighbor (COX4NB), transcript variant 1, mRNA [NM_006067]
19815	0.003159	8.17e-05	-4.94755	1.60302	-0.684606	MUM1	Homo sapiens melanoma associated antigen (mutated) 1 (MUM1), transcript variant 1, mRNA [NM_032853]
61914	0.003171	8.2e-05	4.94568	1.59893	1.59227	HMOX1	Homo sapiens heme oxygenase (decycling) 1 (HMOX1), mRNA [NM_002133]
59620	0.003175	8.22e-05	-4.94471	1.59682	-0.65815	FOXP1	Homo sapiens forkhead box P1 (FOXP1), transcript variant 1, mRNA [NM_032682]
31774	0.003175	8.22e-05	-4.94457	1.59652	-2.03763	ACTA1	Homo sapiens actin, alpha 1, skeletal muscle (ACTA1), mRNA [NM_001100]
33750	0.003175	8.23e-05	-4.94427	1.59585	-0.67475	KLHL24	Homo sapiens kelch-like 24 (Drosophila) (KLHL24), mRNA [NM_017644]
21647	0.00318	8.25e-05	-4.94333	1.59379	-0.781042	C1orf226	Homo sapiens chromosome 1 open reading frame 226 (C1orf226), transcript variant 2, mRNA [NM_001085375]
48814	0.003183	8.26e-05	4.9427	1.59242	0.780213	SRSF7	Homo sapiens serine/arginine-rich splicing factor 7 (SRSF7), transcript variant 2, mRNA [NM_001195446]
60265	0.003186	8.27e-05	-4.94182	1.5905	-0.736343	FLJ27354	Homo sapiens uncharacterized LOC400761 (FLJ27354), non-coding RNA [NR_033981]
56039	0.003186	8.28e-05	-4.94177	1.5904	-0.939434	MAML3	Homo sapiens mastermind-like 3 (Drosophila) (MAML3), mRNA [NM_018717]
57420	0.003186	8.28e-05	-4.94142	1.58964	-0.954606	FRMD3	Homo sapiens FERM domain containing 3 (FRMD3), transcript variant 1, mRNA [NM_174938]
50624	0.003194	8.31e-05	-4.94004	1.58663	-0.782801	BBS2	Homo sapiens Bardet-Biedl syndrome 2 (BBS2), mRNA [NM_031885]
16678	0.003196	8.32e-05	4.93954	1.58553	1.63337	TGM1	Homo sapiens transglutaminase 1 (K polypeptide epidermal type I, protein-glutamine-gamma-glutamyltransferase) (TGM1), mRNA [NM_000359]
12489	0.003197	8.33e-05	-4.93917	1.58471	-0.576623	LOC100131820	Homo sapiens cDNA FLJ43625 fis, clone SPLEN2024127. [AK125613]
475	0.003203	8.35e-05	-4.93791	1.58197	-0.925734	MEOX2	Homo sapiens mesenchyme homeobox 2 (MEOX2), mRNA [NM_005924]
16832	0.003203	8.35e-05	-4.93766	1.58143	-0.714604	ZBTB4	Homo sapiens zinc finger and BTB domain containing 4 (ZBTB4), transcript variant 1, mRNA [NM_020899]
51722	0.003203	8.36e-05	-4.93759	1.58127	-2.03276	ACTA1	Homo sapiens actin, alpha 1, skeletal muscle (ACTA1), mRNA [NM_001100]
24175	0.003204	8.37e-05	-4.93706	1.58011	-0.669212	NRN1L	Homo sapiens neuritin 1-like (NRN1L), mRNA [NM_198443]
42948	0.003209	8.39e-05	4.93595	1.57769	1.11633	FAS	Homo sapiens Fas (TNF receptor superfamily, member 6) (FAS), transcript variant 1, mRNA [NM_000043]
62189	0.003209	8.39e-05	4.93594	1.57767	0.722611	PSMD6	Homo sapiens proteasome (prosome, macropain) 26S subunit, non-ATPase, 6 (PSMD6), mRNA [NM_014814]
32993	0.00321	8.39e-05	-4.93556	1.57684	-0.770978
11680	0.003223	8.43e-05	4.93343	1.5722	0.905554	TARS	Homo sapiens threonyl-tRNA synthetase (TARS), mRNA [NM_152295]
37771	0.003228	8.45e-05	-4.93257	1.57032	-0.618856	COG7	Homo sapiens component of oligomeric golgi complex 7 (COG7), mRNA [NM_153603]
61061	0.003231	8.47e-05	-4.93184	1.56873	-1.26869	ZNF486	Homo sapiens zinc finger protein 486 (ZNF486), mRNA [NM_052852]
34292	0.003232	8.48e-05	4.93097	1.56682	0.82586	LOC148709	Homo sapiens actin pseudogene (LOC148709), non-coding RNA [NR_002929]
56865	0.003232	8.48e-05	4.93092	1.56672	0.647874	GAR1	Homo sapiens GAR1 ribonucleoprotein homolog (yeast) (GAR1), transcript variant 1, mRNA [NM_018983]
25644	0.003232	8.49e-05	4.93064	1.5661	0.68772	XLOC_004050	RST41900 Athersys RAGE Library Homo sapiens cDNA, mRNA sequence [BG227980]
34645	0.003232	8.49e-05	4.9304	1.56557	0.97816	ZNF165	Homo sapiens zinc finger protein 165 (ZNF165), mRNA [NM_003447]
41044	0.003232	8.5e-05	4.9302	1.56513	0.974779	FAS	Homo sapiens Fas (TNF receptor superfamily, member 6) (FAS), transcript variant 1, mRNA [NM_000043]
43194	0.003232	8.5e-05	4.93008	1.56488	0.682443	PPP1R15B	Homo sapiens protein phosphatase 1, regulatory subunit 15B (PPP1R15B), mRNA [NM_032833]
23460	0.003233	8.52e-05	-4.92919	1.56295	-0.985879	SPRY1	sprouty homolog 1, antagonist of FGF signaling (Drosophila) [Source:HGNC Symbol;Acc:11269] [ENST00000505319]
55131	0.003233	8.52e-05	4.92914	1.56283	1.49517	MMP1	Homo sapiens matrix metallopeptidase 1 (interstitial collagenase) (MMP1), transcript variant 1, mRNA [NM_002421]
17939	0.003233	8.52e-05	-4.92904	1.56262	-1.01318	MAPK4	Homo sapiens mitogen-activated protein kinase 4 (MAPK4), mRNA [NM_002747]
34047	0.003233	8.53e-05	-4.92855	1.56154	-0.945825	UTRN	Homo sapiens utrophin (UTRN), mRNA [NM_007124]
57320	0.003233	8.53e-05	4.92852	1.56147	0.642988	PSMB2	Homo sapiens proteasome (prosome, macropain) subunit, beta type, 2 (PSMB2), transcript variant 1, mRNA [NM_002794]
46773	0.003233	8.54e-05	4.92818	1.56073	0.976925	MAK16	Homo sapiens MAK16 homolog (S. cerevisiae) (MAK16), mRNA [NM_032509]
14112	0.003233	8.54e-05	4.92813	1.56063	0.971012	LTV1	Homo sapiens LTV1 homolog (S. cerevisiae) (LTV1), mRNA [NM_032860]
46829	0.003236	8.55e-05	4.92741	1.55904	0.5121	MTHFR	Homo sapiens methylenetetrahydrofolate reductase (NAD(P)H) (MTHFR), mRNA [NM_005957]
37851	0.003241	8.57e-05	-4.92652	1.5571	-1.38106
30335	0.003242	8.58e-05	4.92596	1.55588	0.58146	PGGT1B	Homo sapiens protein geranylgeranyltransferase type I, beta subunit (PGGT1B), mRNA [NM_005023]
1692	0.003242	8.58e-05	4.92581	1.55555	0.916345	GTPBP4	Homo sapiens GTP binding protein 4 (GTPBP4), mRNA [NM_012341]
60320	0.00326	8.63e-05	-4.92316	1.54978	-0.657993	PRDM5	Homo sapiens PR domain containing 5 (PRDM5), mRNA [NM_018699]
50931	0.00327	8.67e-05	-4.92152	1.54619	-2.07309	ACTA1	Homo sapiens actin, alpha 1, skeletal muscle (ACTA1), mRNA [NM_001100]
1322	0.003272	8.68e-05	-4.92096	1.54497	-0.61431	LOC100287765	Homo sapiens uncharacterized LOC100287765 (LOC100287765), non-coding RNA [NR_038988]
25568	0.003275	8.69e-05	4.92026	1.54343	0.775682	NRADDP	Homo sapiens neurotrophin receptor associated death domain, pseudogene (NRADDP), non-coding RNA [NR_024046]
55485	0.003275	8.7e-05	4.92005	1.54299	0.665753	MGC2752	Homo sapiens CENPB DNA-binding domains containing 1 pseudogene (MGC2752), non-coding RNA [NR_026052]
60496	0.003275	8.7e-05	4.9198	1.54243	1.18334	FAAH2	Homo sapiens fatty acid amide hydrolase 2 (FAAH2), mRNA [NM_174912]
39388	0.003275	8.71e-05	-4.91958	1.54196	-1.25088	XLOC_010377	BROAD Institute lincRNA (XLOC_010377), lincRNA [TCONS_00021546]
39387	0.003275	8.71e-05	-4.91934	1.54144	-0.783605	LOC100506710	Homo sapiens endogenous Bornavirus-like nucleoprotein 2 pseudogene (LOC100506710), non-coding RNA [NR_036592]
17764	0.003276	8.72e-05	-4.91892	1.54051	-1.0526	XLOC_l2_004611	ALU2_HUMAN (P39189) Alu subfamily SB sequence contamination warning entry, partial (15%) [THC2520829]
33252	0.003276	8.73e-05	-4.91846	1.53951	-0.788693	TRERF1	Homo sapiens transcriptional regulating factor 1 (TRERF1), mRNA [NM_033502]
59168	0.003276	8.73e-05	4.9182	1.53894	2.43543	NFE2	Homo sapiens nuclear factor (erythroid-derived 2), 45kDa (NFE2), transcript variant 1, mRNA [NM_006163]
60242	0.003276	8.73e-05	4.9181	1.53872	1.0668	DPH3P1	Homo sapiens DPH3, KTI11 homolog (S. cerevisiae) pseudogene 1 (DPH3P1), mRNA [NM_080750]
11694	0.003279	8.75e-05	4.9171	1.53654	0.492478	HSBP1	Homo sapiens heat shock factor binding protein 1 (HSBP1), mRNA [NM_001537]
50704	0.003279	8.76e-05	-4.91702	1.53635	-1.1741	HIST2H2AB	Homo sapiens histone cluster 2, H2ab (HIST2H2AB), mRNA [NM_175065]
31936	0.003279	8.76e-05	-4.91692	1.53613	-0.580598	MECOM	Homo sapiens MDS1 and EVI1 complex locus (MECOM), transcript variant 4, mRNA [NM_004991]
45059	0.00328	8.77e-05	-4.91655	1.53534	-1.04376	INPP4B	Homo sapiens inositol polyphosphate-4-phosphatase, type II, 105kDa (INPP4B), transcript variant 1, mRNA [NM_003866]
41853	0.00328	8.78e-05	4.91585	1.53381	1.24962	DNAJC2	Homo sapiens DnaJ (Hsp40) homolog, subfamily C, member 2 (DNAJC2), transcript variant 1, mRNA [NM_014377]
50201	0.00328	8.78e-05	4.91572	1.53352	0.390238	KEAP1	Homo sapiens kelch-like ECH-associated protein 1 (KEAP1), transcript variant 1, mRNA [NM_203500]
36187	0.00328	8.8e-05	-4.9149	1.53173	-0.617481	C6orf130	Homo sapiens chromosome 6 open reading frame 130 (C6orf130), mRNA [NM_145063]
60010	0.00328	8.8e-05	4.91486	1.53163	0.476401	ODF2	Homo sapiens outer dense fiber of sperm tails 2 (ODF2), transcript variant 6, mRNA [NM_153437]
20143	0.00328	8.8e-05	-4.91476	1.53143	-0.50903	SETDB1	Homo sapiens SET domain, bifurcated 1 (SETDB1), transcript variant 2, mRNA [NM_012432]
36841	0.00328	8.8e-05	-4.91472	1.53133	-1.13323	MKL2	MKL/myocardin-like 2 [Source:HGNC Symbol;Acc:29819] [ENST00000389126]
11035	0.00328	8.8e-05	-4.91469	1.53127	-0.436553	LOC100506368	Homo sapiens uncharacterized LOC100506368 (LOC100506368), non-coding RNA [NR_038905]
38146	0.003283	8.81e-05	-4.9141	1.52998	-1.24119	LINC00265	Homo sapiens long intergenic non-protein coding RNA 265 (LINC00265), non-coding RNA [NR_026999]
45538	0.003285	8.83e-05	-4.91357	1.52883	-0.736397	ZIK1	Homo sapiens zinc finger protein interacting with K protein 1 homolog (mouse) (ZIK1), mRNA [NM_001010879]
46653	0.003286	8.84e-05	4.91281	1.52717	1.05674	MAP3K8	Homo sapiens mitogen-activated protein kinase kinase kinase 8 (MAP3K8), transcript variant 1, mRNA [NM_005204]
47129	0.003286	8.84e-05	-4.91276	1.52706	-0.857458	NPNT	Homo sapiens nephronectin (NPNT), transcript variant 2, mRNA [NM_001033047]
49107	0.003286	8.85e-05	-4.91257	1.52665	-0.758096	BBS2	Homo sapiens Bardet-Biedl syndrome 2 (BBS2), mRNA [NM_031885]
43253	0.00329	8.86e-05	-4.91188	1.52514	-0.695596	PKN3	Homo sapiens protein kinase N3 (PKN3), mRNA [NM_013355]
30814	0.00329	8.87e-05	4.91157	1.52446	1.23695	PDPN	Homo sapiens podoplanin (PDPN), transcript variant 2, mRNA [NM_198389]
28356	0.003292	8.88e-05	-4.91108	1.52338	-1.38297	DNMT3A	Homo sapiens DNA (cytosine-5-)-methyltransferase 3 alpha (DNMT3A), transcript variant 1, mRNA [NM_175629]
24966	0.003295	8.89e-05	-4.91035	1.5218	-0.844868	LRRC24	Homo sapiens leucine rich repeat containing 24 (LRRC24), mRNA [NM_001024678]
47660	0.003298	8.9e-05	4.90979	1.52056	0.891667	PPID	Homo sapiens peptidylprolyl isomerase D (PPID), mRNA [NM_005038]
58315	0.003301	8.93e-05	4.90864	1.51805	1.04297	NMI	Homo sapiens N-myc (and STAT) interactor (NMI), mRNA [NM_004688]
2278	0.003301	8.93e-05	-4.90858	1.51793	-0.745693	XLOC_009898	HESC3_86_C06.g1_A036 Human embryonic stem cells Homo sapiens cDNA clone IMAGE:7483766 5', mRNA sequence [CX787501]
24863	0.003301	8.93e-05	4.90857	1.5179	1.0842	HSPA8	Homo sapiens heat shock 70kDa protein 8 (HSPA8), transcript variant 2, mRNA [NM_153201]
23695	0.003312	8.96e-05	-4.90691	1.51426	-0.515731	ANGEL2	Homo sapiens angel homolog 2 (Drosophila) (ANGEL2), mRNA [NM_144567]
21375	0.003314	8.97e-05	4.9063	1.51294	0.952262	SLC25A22	Homo sapiens solute carrier family 25 (mitochondrial carrier: glutamate), member 22 (SLC25A22), nuclear gene encoding mitochondrial protein, transcript variant 2, mRNA [NM_024698]
43498	0.003316	8.98e-05	-4.90581	1.51188	-1.17806	XLOC_005587	BROAD Institute lincRNA (XLOC_005587), lincRNA [TCONS_00012055]
43905	0.003317	8.99e-05	4.90539	1.51096	1.16438	C12orf5	Homo sapiens chromosome 12 open reading frame 5 (C12orf5), mRNA [NM_020375]
19979	0.003318	9e-05	-4.90501	1.51012	-1.54576	LOC100133050	Homo sapiens glucuronidase, beta pseudogene (LOC100133050), non-coding RNA [NR_027503]
20297	0.003331	9.04e-05	-4.90313	1.50602	-0.975049	DLC1	Homo sapiens deleted in liver cancer 1 (DLC1), transcript variant 3, mRNA [NM_024767]
27900	0.003333	9.05e-05	4.90253	1.5047	1.53643	ICAM1	Homo sapiens intercellular adhesion molecule 1 (ICAM1), mRNA [NM_000201]
25303	0.003337	9.06e-05	-4.90184	1.50319	-0.724003	COL25A1	Homo sapiens collagen, type XXV, alpha 1 (COL25A1), transcript variant 1, mRNA [NM_198721]
25859	0.003337	9.07e-05	4.90156	1.50259	0.648019	C1orf55	Homo sapiens chromosome 1 open reading frame 55 (C1orf55), mRNA [NM_152608]
29610	0.003338	9.08e-05	-4.90108	1.50153	-1.0681	SH3PXD2A	Homo sapiens SH3 and PX domains 2A (SH3PXD2A), mRNA [NM_014631]
58402	0.003348	9.12e-05	-4.8993	1.49765	-0.728683	XLOC_007433	BROAD Institute lincRNA (XLOC_007433), lincRNA [TCONS_00016638]
51723	0.003348	9.12e-05	4.89927	1.49759	0.906644	NOC3L	Homo sapiens nucleolar complex associated 3 homolog (S. cerevisiae) (NOC3L), mRNA [NM_022451]
17370	0.003349	9.14e-05	-4.89841	1.4957	-1.58602	RNF123	Homo sapiens ring finger protein 123 (RNF123), mRNA [NM_022064]
15635	0.003349	9.14e-05	4.89821	1.49527	0.778485	TNFRSF1A	Homo sapiens tumor necrosis factor receptor superfamily, member 1A (TNFRSF1A), mRNA [NM_001065]
8908	0.003349	9.14e-05	4.89818	1.49521	0.695975	NPC1	Homo sapiens Niemann-Pick disease, type C1 (NPC1), mRNA [NM_000271]
12286	0.003349	9.14e-05	4.89815	1.49513	0.628719	NPC1	Homo sapiens Niemann-Pick disease, type C1 (NPC1), mRNA [NM_000271]
50137	0.003353	9.16e-05	-4.89721	1.49309	-0.800242	psiTPTE22	Homo sapiens TPTE pseudogene (psiTPTE22), non-coding RNA [NR_001591]
39664	0.003353	9.16e-05	-4.89708	1.49279	-0.86785	RAPGEF4	Homo sapiens Rap guanine nucleotide exchange factor (GEF) 4 (RAPGEF4), transcript variant 1, mRNA [NM_007023]
54402	0.00337	9.22e-05	-4.8946	1.48738	-0.577353	FUK	Homo sapiens fucokinase (FUK), mRNA [NM_145059]
58706	0.003373	9.23e-05	4.89405	1.48616	0.96977	PAK1IP1	Homo sapiens PAK1 interacting protein 1 (PAK1IP1), mRNA [NM_017906]
3797	0.003378	9.25e-05	-4.89314	1.48418	-0.45978	HTT	Homo sapiens huntingtin (HTT), mRNA [NM_002111]
62827	0.00338	9.26e-05	4.89262	1.48304	0.875427	PSMD14	Homo sapiens proteasome (prosome, macropain) 26S subunit, non-ATPase, 14 (PSMD14), mRNA [NM_005805]
24886	0.00338	9.26e-05	-4.89238	1.48253	-1.0214	TLE4	transducin-like enhancer of split 4 (E(sp1) homolog, Drosophila) [Source:HGNC Symbol;Acc:11840] [ENST00000485159]
9475	0.003384	9.28e-05	-4.89158	1.48077	-0.610629	STRADB	Homo sapiens STE20-related kinase adaptor beta (STRADB), transcript variant 1, mRNA [NM_018571]
21030	0.003384	9.29e-05	-4.89133	1.48022	-0.525906	ATM	Homo sapiens ataxia telangiectasia mutated (ATM), mRNA [NM_000051]
18268	0.003384	9.29e-05	-4.89102	1.47955	-0.693027	ZBTB4	Homo sapiens zinc finger and BTB domain containing 4 (ZBTB4), transcript variant 1, mRNA [NM_020899]
23748	0.003389	9.31e-05	-4.89014	1.47763	-0.613743	THSD1	Homo sapiens thrombospondin, type I, domain containing 1 (THSD1), transcript variant 2, mRNA [NM_199263]
14282	0.003396	9.33e-05	4.88904	1.47521	0.959849	PAK1IP1	Homo sapiens PAK1 interacting protein 1 (PAK1IP1), mRNA [NM_017906]
53362	0.003405	9.36e-05	4.88762	1.47211	1.43597	PTGS2	Homo sapiens prostaglandin-endoperoxide synthase 2 (prostaglandin G/H synthase and cyclooxygenase) (PTGS2), mRNA [NM_000963]
22602	0.003408	9.38e-05	-4.88688	1.47049	-0.524033	R3HDM2	Homo sapiens R3H domain containing 2 (R3HDM2), mRNA [NM_014925]
61691	0.003408	9.39e-05	4.88656	1.46979	0.669971	XLOC_l2_003065	BROAD Institute lincRNA (XLOC_l2_003065), lincRNA [TCONS_l2_00005785]
50215	0.003408	9.39e-05	4.8864	1.46944	0.569672	ZCCHC6	Homo sapiens zinc finger, CCHC domain containing 6 (ZCCHC6), transcript variant 1, mRNA [NM_024617]
17221	0.003413	9.41e-05	-4.88551	1.4675	-0.499074	LMBR1L	Homo sapiens limb region 1 homolog (mouse)-like (LMBR1L), mRNA [NM_018113]
31412	0.003416	9.42e-05	4.88497	1.46632	1.21047	FAAH2	Homo sapiens fatty acid amide hydrolase 2 (FAAH2), mRNA [NM_174912]
57096	0.003419	9.43e-05	-4.88433	1.46491	-0.745798	CCDC3	Homo sapiens coiled-coil domain containing 3 (CCDC3), mRNA [NM_031455]
24302	0.00342	9.44e-05	4.88394	1.46408	0.450977	WDR53	Homo sapiens WD repeat domain 53 (WDR53), mRNA [NM_182627]
26798	0.003431	9.48e-05	-4.88223	1.46032	-0.710228	ARHGAP35	Homo sapiens Rho GTPase activating protein 35 (ARHGAP35), mRNA [NM_004491]
38785	0.003435	9.5e-05	4.88121	1.4581	0.685482	MPDU1	Homo sapiens mannose-P-dolichol utilization defect 1 (MPDU1), transcript variant 1, mRNA [NM_004870]
2192	0.003435	9.51e-05	-4.88079	1.45718	-0.562088	NT5DC1	Homo sapiens 5'-nucleotidase domain containing 1 (NT5DC1), mRNA [NM_152729]
52759	0.003435	9.51e-05	4.88079	1.45718	0.698674	ATG5	Homo sapiens ATG5 autophagy related 5 homolog (S. cerevisiae) (ATG5), mRNA [NM_004849]
51045	0.003435	9.51e-05	4.88076	1.45712	0.623035	ERO1L	Homo sapiens ERO1-like (S. cerevisiae) (ERO1L), mRNA [NM_014584]
54309	0.003437	9.52e-05	4.88022	1.45594	0.637936	NUP35	Homo sapiens nucleoporin 35kDa (NUP35), mRNA [NM_138285]
20267	0.003438	9.54e-05	-4.87958	1.45454	-0.736857	LOC441204	Homo sapiens uncharacterized locus LOC441204 (LOC441204), non-coding RNA [NR_015364]
5005	0.003438	9.54e-05	4.87956	1.45449	1.1604	FAAH2	Homo sapiens fatty acid amide hydrolase 2 (FAAH2), mRNA [NM_174912]
55813	0.003439	9.54e-05	-4.87924	1.45379	-0.436036	ANAPC1	Homo sapiens anaphase promoting complex subunit 1 (ANAPC1), mRNA [NM_022662]
82	0.003441	9.56e-05	-4.87867	1.45254	-0.756104	TUBGCP3	Homo sapiens tubulin, gamma complex associated protein 3 (TUBGCP3), mRNA [NM_006322]
32475	0.003441	9.56e-05	-4.8784	1.45195	-1.65815	FAT3	Homo sapiens FAT tumor suppressor homolog 3 (Drosophila) (FAT3), mRNA [NM_001008781]
39085	0.003444	9.58e-05	4.87781	1.45066	1.16971	FAAH2	Homo sapiens fatty acid amide hydrolase 2 (FAAH2), mRNA [NM_174912]
54906	0.003447	9.59e-05	4.87699	1.44887	0.812137	LRRC8B	Homo sapiens leucine rich repeat containing 8 family, member B (LRRC8B), transcript variant 1, mRNA [NM_015350]
22336	0.003447	9.6e-05	4.8769	1.44867	0.715761	NPC1	Homo sapiens Niemann-Pick disease, type C1 (NPC1), mRNA [NM_000271]
13051	0.003449	9.61e-05	-4.87648	1.44776	-0.694716	TMEM143	Homo sapiens transmembrane protein 143 (TMEM143), mRNA [NM_018273]
52591	0.003453	9.63e-05	4.87537	1.44533	0.946098	AVEN	Homo sapiens apoptosis, caspase activation inhibitor (AVEN), mRNA [NM_020371]
31816	0.003453	9.63e-05	4.87526	1.44509	0.810057	WTAP	Homo sapiens Wilms tumor 1 associated protein (WTAP), transcript variant 3, mRNA [NM_152858]
54436	0.003453	9.63e-05	-4.87524	1.44505	-0.630149	XLOC_l2_011987
13956	0.003454	9.64e-05	-4.87481	1.4441	-0.677354	SPSB3	Homo sapiens splA/ryanodine receptor domain and SOCS box containing 3 (SPSB3), mRNA [NM_080861]
53368	0.003455	9.65e-05	-4.87448	1.44338	-0.975989	XLOC_l2_011265	AGENCOURT_10401902 NIH_MGC_82 Homo sapiens cDNA clone IMAGE:6617809 5', mRNA sequence [BU852287]
39620	0.003459	9.67e-05	4.87346	1.44115	1.10456	PIM1	Homo sapiens pim-1 oncogene (PIM1), transcript variant 1, mRNA [NM_002648]
57278	0.003459	9.68e-05	-4.873	1.44014	-1.06917	FTX	Homo sapiens FTX transcript, XIST regulator (non-protein coding) (FTX), non-coding RNA [NR_028379]
31353	0.003459	9.68e-05	-4.87291	1.43995	-0.554292
7961	0.003459	9.68e-05	-4.87287	1.43986	-0.695777	MXI1	Homo sapiens MAX interactor 1 (MXI1), transcript variant 1, mRNA [NM_005962]
29418	0.003461	9.69e-05	-4.87246	1.43897	-1.19002	LOC100506774	PREDICTED: Homo sapiens hypothetical LOC100506774 (LOC100506774), miscRNA [XR_109771]
28979	0.003461	9.7e-05	-4.87217	1.43834	-0.826403	C5orf41	Homo sapiens chromosome 5 open reading frame 41 (C5orf41), transcript variant 1, mRNA [NM_153607]
30169	0.003461	9.71e-05	4.87191	1.43775	1.26086	METRNL	Homo sapiens meteorin, glial cell differentiation regulator-like (METRNL), mRNA [NM_001004431]
15851	0.003474	9.75e-05	4.86986	1.43329	0.714654	SNORD51	Homo sapiens small nucleolar RNA, C/D box 51 (SNORD51), small nuclear RNA [NR_002589]
55894	0.003474	9.75e-05	-4.86974	1.43302	-1.01551		DA666023 NCRRM1 Homo sapiens cDNA clone NCRRM1000040 5', mRNA sequence [DA666023]
5888	0.003474	9.76e-05	-4.86956	1.43263	-0.735974	TMEM150C	Homo sapiens transmembrane protein 150C (TMEM150C), mRNA [NM_001080506]
54351	0.003475	9.77e-05	4.86923	1.4319	1.08753	HAMP	Homo sapiens hepcidin antimicrobial peptide (HAMP), mRNA [NM_021175]
2215	0.003489	9.82e-05	4.867	1.42701	0.567987	LCMT2	Homo sapiens leucine carboxyl methyltransferase 2 (LCMT2), mRNA [NM_014793]
22674	0.003489	9.82e-05	-4.86695	1.42692	-0.629331	HOXD8	Homo sapiens homeobox D8 (HOXD8), transcript variant 1, mRNA [NM_019558]
61632	0.003498	9.85e-05	4.86559	1.42392	0.722376	IL1A	Homo sapiens interleukin 1, alpha (IL1A), mRNA [NM_000575]
57125	0.003508	9.88e-05	-4.86401	1.42048	-1.06523	XLOC_l2_015907	BROAD Institute lincRNA (XLOC_l2_015907), lincRNA [TCONS_l2_00030913]
2943	0.00352	9.92e-05	4.86228	1.4167	0.871796	TSTA3	Homo sapiens tissue specific transplantation antigen P35B (TSTA3), mRNA [NM_003313]
5320	0.003522	9.93e-05	-4.86187	1.4158	-1.32118	XLOC_l2_005020	qo29c11.x1 NCI_CGAP_Lu5 Homo sapiens cDNA clone IMAGE:1909940 3' similar to WP:F25H2.8 CE09653 ;, mRNA sequence [AI350304]
31887	0.003523	9.94e-05	4.86149	1.41497	0.734949	TMEM126A	Homo sapiens transmembrane protein 126A (TMEM126A), nuclear gene encoding mitochondrial protein, transcript variant 1, mRNA [NM_032273]
46995	0.003523	9.95e-05	4.8612	1.41433	0.731801	TMEM185B	Homo sapiens transmembrane protein 185B (TMEM185B), mRNA [NM_024121]
51496	0.003524	9.96e-05	4.8607	1.41323	0.579907	UBE2J2	Homo sapiens ubiquitin-conjugating enzyme E2, J2 (UBE2J2), transcript variant 3, mRNA [NM_194458]
48095	0.003524	9.96e-05	-4.86044	1.41267	-1.51422	CLEC14A	Homo sapiens C-type lectin domain family 14, member A (CLEC14A), mRNA [NM_175060]
25079	0.003524	9.97e-05	4.86022	1.41219	0.788294	MCTS1	Homo sapiens malignant T cell amplified sequence 1 (MCTS1), transcript variant 1, mRNA [NM_014060]
55256	0.003524	9.97e-05	-4.86014	1.41201	-0.56884	STAG3L2	Homo sapiens stromal antigen 3-like 2 (STAG3L2), non-coding RNA [NR_040584]
7263	0.003531	0.0001	-4.85886	1.4092	-0.556436	XLOC_008001	17000531326764 GRN_ES Homo sapiens cDNA 5', mRNA sequence [CN284311]
49820	0.003531	0.0001	-4.85872	1.40891	-0.829502	USF2	Homo sapiens upstream transcription factor 2, c-fos interacting (USF2), transcript variant 1, mRNA [NM_003367]
56975	0.003537	0.0001	4.85773	1.40673	1.25911	TMC5	Homo sapiens transmembrane channel-like 5 (TMC5), transcript variant 3, mRNA [NM_024780]
9455	0.003543	0.0001	-4.8568	1.40469	-0.643621	ACAD11	Homo sapiens acyl-CoA dehydrogenase family, member 11 (ACAD11), mRNA [NM_032169]
20227	0.003548	0.000101	4.85586	1.40265	0.555187	LCMT2	Homo sapiens leucine carboxyl methyltransferase 2 (LCMT2), mRNA [NM_014793]
7982	0.003552	0.000101	4.85512	1.40103	3.41142	SERPINB4	Homo sapiens serpin peptidase inhibitor, clade B (ovalbumin), member 4 (SERPINB4), mRNA [NM_002974]
44740	0.003554	0.000101	4.85452	1.39971	0.473735	ZMYND19	Homo sapiens zinc finger, MYND-type containing 19 (ZMYND19), mRNA [NM_138462]
14996	0.003554	0.000101	-4.85441	1.39946	-0.543129	NBPF14	Homo sapiens neuroblastoma breakpoint family, member 14 (NBPF14), mRNA [NM_015383]
4831	0.00356	0.000101	-4.85344	1.39734	-0.465129	FLJ45340	Homo sapiens uncharacterized LOC402483 (FLJ45340), non-coding RNA [NR_024368]
39114	0.003569	0.000102	4.85214	1.3945	0.587751	LOC100505994	PREDICTED: Homo sapiens hypothetical LOC100505994 (LOC100505994), miscRNA [XR_108596]
13060	0.003569	0.000102	4.85171	1.39357	0.966936	PAK1IP1	Homo sapiens PAK1 interacting protein 1 (PAK1IP1), mRNA [NM_017906]
23311	0.003569	0.000102	4.85145	1.393	1.302
48807	0.003569	0.000102	4.85116	1.39236	0.782755	RAD50	Homo sapiens RAD50 homolog (S. cerevisiae) (RAD50), mRNA [NM_005732]
48548	0.003569	0.000102	4.85114	1.39232	1.54358	ICAM1	Homo sapiens intercellular adhesion molecule 1 (ICAM1), mRNA [NM_000201]
43919	0.003569	0.000102	-4.85061	1.39115	-1.52907	GUSBP1	Homo sapiens glucuronidase, beta pseudogene 1 (GUSBP1), transcript variant 3, non-coding RNA [NR_027028]
48686	0.003569	0.000102	4.85035	1.39059	0.752245	C20orf24	Homo sapiens chromosome 20 open reading frame 24 (C20orf24), transcript variant 1, mRNA [NM_018840]
56827	0.003569	0.000102	-4.85034	1.39056	-0.726871	HTR1F	Homo sapiens 5-hydroxytryptamine (serotonin) receptor 1F (HTR1F), mRNA [NM_000866]
31878	0.003575	0.000102	-4.84936	1.38841	-1.00734	DIP2C	DIP2 disco-interacting protein 2 homolog C (Drosophila) [Source:HGNC Symbol;Acc:29150] [ENST00000381503]
534	0.00358	0.000102	-4.8486	1.38676	-0.757984	XLOC_l2_002729	BROAD Institute lincRNA (XLOC_l2_002729), lincRNA [TCONS_l2_00005385]
30476	0.003584	0.000103	-4.84788	1.38518	-0.475629	FAM116A	Homo sapiens family with sequence similarity 116, member A (FAM116A), mRNA [NM_152678]
57645	0.003586	0.000103	4.8473	1.38391	1.13136	URB2	Homo sapiens URB2 ribosome biogenesis 2 homolog (S. cerevisiae) (URB2), mRNA [NM_014777]
52276	0.003586	0.000103	-4.84702	1.3833	-1.28731		Homo sapiens cDNA FLJ27410 fis, clone WMC04875. [AK130920]
16186	0.003586	0.000103	4.84669	1.38258	0.556963	ZNRD1	Homo sapiens zinc ribbon domain containing 1 (ZNRD1), transcript variant a, mRNA [NM_170783]
36222	0.003586	0.000103	-4.84635	1.38183	-0.848213	FLJ42875	Homo sapiens uncharacterized LOC440556 (FLJ42875), transcript variant 1, non-coding RNA [NR_015440]
48530	0.003586	0.000103	4.84635	1.38182	3.09495	C10orf99	Homo sapiens chromosome 10 open reading frame 99 (C10orf99), mRNA [NM_207373]
54327	0.003597	0.000103	-4.84482	1.37848	-0.686147		BX095413 NCI_CGAP_Kid3 Homo sapiens cDNA clone IMAGp998P233802, mRNA sequence [BX095413]
59782	0.003608	0.000104	-4.84316	1.37485	-0.712441	ORMDL1	Homo sapiens cDNA FLJ44364 fis, clone TRACH3008201. [AK126336]
13611	0.003614	0.000104	-4.84222	1.37278	-2.03055	ACTA1	Homo sapiens actin, alpha 1, skeletal muscle (ACTA1), mRNA [NM_001100]
48657	0.003631	0.000104	4.83992	1.36775	0.467128	ELMOD2	Homo sapiens ELMO/CED-12 domain containing 2 (ELMOD2), mRNA [NM_153702]
295	0.003642	0.000105	4.83795	1.36344	0.43657	ZBTB11	Homo sapiens zinc finger and BTB domain containing 11 (ZBTB11), mRNA [NM_014415]
57490	0.003642	0.000105	4.83788	1.36328	0.831624	MINPP1	Homo sapiens multiple inositol-polyphosphate phosphatase 1 (MINPP1), transcript variant 1, mRNA [NM_004897]
43525	0.003642	0.000105	-4.83788	1.36327	-0.710144	LOC100506503	PREDICTED: Homo sapiens hypothetical LOC100506503 (LOC100506503), miscRNA [XR_109701]
4162	0.00365	0.000105	-4.8367	1.36069	-1.03812	SH3BP2	Homo sapiens SH3-domain binding protein 2 (SH3BP2), transcript variant 4, mRNA [NM_001145855]
42282	0.00365	0.000105	-4.83651	1.36028	-0.441536	TJAP1	Homo sapiens tight junction associated protein 1 (peripheral) (TJAP1), transcript variant 4, mRNA [NM_080604]
54647	0.003653	0.000105	4.83582	1.35876	0.668375	PSMD6	Homo sapiens proteasome (prosome, macropain) 26S subunit, non-ATPase, 6 (PSMD6), mRNA [NM_014814]
22067	0.003668	0.000106	-4.83388	1.35452	-0.678118	LOC401357	PREDICTED: Homo sapiens hypothetical LOC401357 (LOC401357), miscRNA [XR_132464]
49315	0.003668	0.000106	-4.83355	1.3538	-0.600795	C5orf42	Homo sapiens chromosome 5 open reading frame 42 (C5orf42), mRNA [NM_023073]
54561	0.003671	0.000106	-4.833	1.35261	-0.539482	CHD2	Homo sapiens chromodomain helicase DNA binding protein 2 (CHD2), transcript variant 1, mRNA [NM_001271]
27957	0.003672	0.000106	-4.83245	1.35139	-0.508352	SERP2	stress-associated endoplasmic reticulum protein family member 2 [Source:HGNC Symbol;Acc:20607] [ENST00000474333]
55013	0.003672	0.000106	4.83237	1.35121	1.5744	HMOX1	Homo sapiens heme oxygenase (decycling) 1 (HMOX1), mRNA [NM_002133]
46484	0.003685	0.000107	-4.83045	1.34702	-0.744228	TIAM2	Homo sapiens T-cell lymphoma invasion and metastasis 2 (TIAM2), transcript variant 1, mRNA [NM_012454]
29799	0.003685	0.000107	4.83032	1.34672	1.05539	RPP40	Homo sapiens ribonuclease P/MRP 40kDa subunit (RPP40), mRNA [NM_006638]
36552	0.003689	0.000107	-4.82952	1.34498	-0.693349	GUSBP11	Homo sapiens glucuronidase, beta pseudogene 11 (GUSBP11), non-coding RNA [NR_024448]
29775	0.003689	0.000107	-4.829	1.34383	-0.400034	PCBP2	Homo sapiens poly(rC) binding protein 2 (PCBP2), transcript variant 1, mRNA [NM_005016]
50209	0.003689	0.000107	-4.82888	1.34357	-0.824391	ANKRD10	Homo sapiens ankyrin repeat domain 10 (ANKRD10), mRNA [NM_017664]
28143	0.003689	0.000107	-4.82879	1.34338	-0.490289	PLCG1	Homo sapiens phospholipase C, gamma 1 (PLCG1), transcript variant 1, mRNA [NM_002660]
44127	0.003689	0.000107	-4.82871	1.34319	-0.880664	TRPV6	Homo sapiens transient receptor potential cation channel, subfamily V, member 6 (TRPV6), mRNA [NM_018646]
52557	0.00369	0.000107	-4.82833	1.34237	-0.461351	LOC442421	Homo sapiens uncharacterized LOC442421 (LOC442421), non-coding RNA [NR_024496]
26464	0.003697	0.000107	4.82724	1.33997	0.729435	PSMD6	Homo sapiens proteasome (prosome, macropain) 26S subunit, non-ATPase, 6 (PSMD6), mRNA [NM_014814]
60101	0.003697	0.000108	-4.82707	1.33961	-0.615735	ANKAR	Homo sapiens ankyrin and armadillo repeat containing (ANKAR), mRNA [NM_144708]
30668	0.003706	0.000108	-4.82576	1.33673	-0.404004	LOC100652922	PREDICTED: Homo sapiens hypothetical protein LOC100652922 (LOC100652922), mRNA [XM_003403470]
20551	0.003706	0.000108	-4.82543	1.336	-0.728318	RPL23AP32	Homo sapiens ribosomal protein L23a pseudogene 32 (RPL23AP32), non-coding RNA [NR_002229]
16517	0.003706	0.000108	4.82528	1.33567	0.68579	SKIV2L2	Homo sapiens superkiller viralicidic activity 2-like 2 (S. cerevisiae) (SKIV2L2), mRNA [NM_015360]
7359	0.003706	0.000108	4.82505	1.33519	0.633419	CHEK2	Homo sapiens CHK2 checkpoint homolog (S. pombe) (CHEK2), transcript variant 3, mRNA [NM_001005735]
46934	0.003707	0.000108	4.82471	1.33443	0.889085	CENPN	Homo sapiens centromere protein N (CENPN), transcript variant 2, mRNA [NM_001100624]
34349	0.003716	0.000108	-4.82336	1.33147	-0.56336	SLITRK6	Homo sapiens SLIT and NTRK-like family, member 6 (SLITRK6), mRNA [NM_032229]
56789	0.00372	0.000109	4.82264	1.32991	0.397968	LOC729770	PREDICTED: Homo sapiens hypothetical LOC729770 (LOC729770), miscRNA [XR_112442]
12120	0.003722	0.000109	-4.82169	1.32782	-0.856503	XLOC_l2_015216	BROAD Institute lincRNA (XLOC_l2_015216), lincRNA [TCONS_l2_00029368]
54968	0.003722	0.000109	4.82141	1.32721	3.53005	SERPINB3	Homo sapiens serpin peptidase inhibitor, clade B (ovalbumin), member 3 (SERPINB3), mRNA [NM_006919]
35675	0.003722	0.000109	-4.8214	1.32719	-0.570078	PIP4K2B	Homo sapiens phosphatidylinositol-5-phosphate 4-kinase, type II, beta (PIP4K2B), mRNA [NM_003559]
35661	0.003722	0.000109	-4.82138	1.32714	-0.944958	DLC1	Homo sapiens deleted in liver cancer 1 (DLC1), transcript variant 3, mRNA [NM_024767]
10484	0.003722	0.000109	-4.82097	1.32625	-1.06086	XLOC_l2_010330	PREDICTED: Homo sapiens hypothetical LOC100131679 (LOC100131679), miscRNA [XR_108477]
52380	0.003722	0.000109	4.82096	1.32621	0.74982	MYD88	Homo sapiens myeloid differentiation primary response gene (88) (MYD88), transcript variant 2, mRNA [NM_002468]
55086	0.003727	0.000109	-4.82014	1.32443	-0.537337	EBF3	early B-cell factor 3 [Source:HGNC Symbol;Acc:19087] [ENST00000440978]
48107	0.003739	0.00011	-4.81842	1.32065	-0.750392	XLOC_l2_010330	AY358622 RGLA3077 {Homo sapiens} (exp=-1; wgp=0; cg=0), partial (12%) [THC2559350]
21116	0.003739	0.00011	-4.8183	1.32039	-0.662764	ZBTB4	Homo sapiens zinc finger and BTB domain containing 4 (ZBTB4), transcript variant 1, mRNA [NM_020899]
52225	0.003743	0.00011	-4.81754	1.31872	-1.23685	GIMAP7	Homo sapiens GTPase, IMAP family member 7 (GIMAP7), mRNA [NM_153236]
17422	0.003747	0.00011	4.81665	1.31678	0.610815	TCEB1	Homo sapiens transcription elongation factor B (SIII), polypeptide 1 (15kDa, elongin C) (TCEB1), transcript variant 1, mRNA [NM_005648]
62280	0.003747	0.00011	-4.81663	1.31673	-0.467838	ATF7IP	Homo sapiens activating transcription factor 7 interacting protein (ATF7IP), mRNA [NM_018179]
13820	0.00375	0.00011	4.81613	1.31563	1.02477	NMI	Homo sapiens N-myc (and STAT) interactor (NMI), mRNA [NM_004688]
39471	0.00376	0.000111	4.81456	1.3122	1.2942	ABCA12	Homo sapiens ATP-binding cassette, sub-family A (ABC1), member 12 (ABCA12), transcript variant 1, mRNA [NM_173076]
44498	0.00376	0.000111	4.81441	1.31186	0.93958	MAK16	Homo sapiens MAK16 homolog (S. cerevisiae) (MAK16), mRNA [NM_032509]
20317	0.003771	0.000111	4.81295	1.30866	0.661709	SYNCRIP	Homo sapiens synaptotagmin binding, cytoplasmic RNA interacting protein (SYNCRIP), transcript variant 1, mRNA [NM_006372]
27246	0.003776	0.000111	4.81216	1.30694	0.613749	KTI12	Homo sapiens KTI12 homolog, chromatin associated (S. cerevisiae) (KTI12), mRNA [NM_138417]
23685	0.003777	0.000111	-4.81176	1.30606	-0.48446		Q206M1_9ARAC (Q206M1) Major ampullate spidroin 2 (Fragment), partial (3%) [THC2756939]
50472	0.003777	0.000111	-4.81156	1.30563	-1.06947	XLOC_l2_014830	FRG1_HUMAN (Q14331) FRG1 protein (FSHD region gene 1 protein), partial (23%) [THC2583825]
21019	0.003781	0.000112	-4.81088	1.30413	-0.777197		Homo sapiens mRNA; cDNA DKFZp781N1049 (from clone DKFZp781N1049). [CR627384]
49279	0.003781	0.000112	4.81057	1.30346	1.0086	RPP40	Homo sapiens ribonuclease P/MRP 40kDa subunit (RPP40), mRNA [NM_006638]
33953	0.003781	0.000112	4.81034	1.30296	0.560622	DPM1	Homo sapiens dolichyl-phosphate mannosyltransferase polypeptide 1, catalytic subunit (DPM1), mRNA [NM_003859]
32028	0.003786	0.000112	-4.80959	1.3013	-0.837514	LOC92249	Homo sapiens uncharacterized LOC92249 (LOC92249), non-coding RNA [NR_015353]
10159	0.00379	0.000112	4.80882	1.29962	0.911397	LTV1	Homo sapiens LTV1 homolog (S. cerevisiae) (LTV1), mRNA [NM_032860]
4244	0.003793	0.000112	-4.80828	1.29844	-0.502531	GRIK1	Homo sapiens glutamate receptor, ionotropic, kainate 1 (GRIK1), transcript variant 1, mRNA [NM_000830]
34442	0.003797	0.000112	4.80757	1.29688	0.704923	CCDC59	Homo sapiens coiled-coil domain containing 59 (CCDC59), transcript variant 1, mRNA [NM_014167]
49488	0.003797	0.000113	4.80731	1.2963	0.536828	FAIM	Homo sapiens Fas apoptotic inhibitory molecule (FAIM), transcript variant 1, mRNA [NM_001033030]
24609	0.003799	0.000113	4.80633	1.29417	0.474067	EXOSC9	Homo sapiens exosome component 9 (EXOSC9), transcript variant 2, mRNA [NM_005033]
46817	0.003799	0.000113	-4.8063	1.29409	-0.546598	ATM	Homo sapiens ataxia telangiectasia mutated (ATM), mRNA [NM_000051]
43528	0.003799	0.000113	4.80616	1.29379	0.693081
42219	0.003799	0.000113	4.80589	1.29321	1.31772	SLC6A14	Homo sapiens solute carrier family 6 (amino acid transporter), member 14 (SLC6A14), mRNA [NM_007231]
7239	0.003799	0.000113	4.80589	1.2932	1.05253	SLC2A3	Homo sapiens solute carrier family 2 (facilitated glucose transporter), member 3 (SLC2A3), mRNA [NM_006931]
34584	0.003809	0.000113	-4.80451	1.29017	-1.3986
19916	0.003816	0.000114	-4.80347	1.2879	-1.0608	ZNF462	Homo sapiens zinc finger protein 462 (ZNF462), mRNA [NM_021224]
35690	0.003816	0.000114	4.80328	1.28748	0.679467	IL1A	Homo sapiens interleukin 1, alpha (IL1A), mRNA [NM_000575]
8738	0.003818	0.000114	-4.80284	1.28652	-0.652142	LOC100506036	PREDICTED: Homo sapiens hypothetical LOC100506036 (LOC100506036), miscRNA [XR_109916]
16130	0.003819	0.000114	-4.80236	1.28547	-0.722799	LOC100499484	Homo sapiens SUGT1-1300002K09Rik pseudogene (LOC100499484), non-coding RNA [NR_036526]
18826	0.003819	0.000114	-4.80204	1.28476	-0.86346	LOC100506710	Homo sapiens endogenous Bornavirus-like nucleoprotein 2 pseudogene (LOC100506710), non-coding RNA [NR_036592]
48392	0.003819	0.000114	4.80175	1.28412	0.659078	VTRNA1-2	Homo sapiens vault RNA 1-2 (VTRNA1-2), vault RNA [NR_026704]
62507	0.003819	0.000114	4.80167	1.28394	0.369754	PCGF6	Homo sapiens polycomb group ring finger 6 (PCGF6), transcript variant 1, mRNA [NM_001011663]
45275	0.003819	0.000114	-4.80157	1.28374	-0.957503	LPP	Homo sapiens LIM domain containing preferred translocation partner in lipoma (LPP), transcript variant 1, mRNA [NM_005578]
42242	0.003825	0.000114	-4.80068	1.28178	-1.19149	XLOC_006258	BROAD Institute lincRNA (XLOC_006258), lincRNA [TCONS_00014217]
12908	0.003825	0.000114	4.80043	1.28122	1.55481	HMOX1	Homo sapiens heme oxygenase (decycling) 1 (HMOX1), mRNA [NM_002133]
2817	0.003832	0.000115	4.79939	1.27895	1.55156	C2CD4B	Homo sapiens C2 calcium-dependent domain containing 4B (C2CD4B), mRNA [NM_001007595]
17818	0.003838	0.000115	-4.7984	1.27678	-0.738112	SIGLEC16	Homo sapiens sialic acid binding Ig-like lectin 16 (gene/pseudogene) (SIGLEC16), non-coding RNA [NR_002825]
60301	0.003843	0.000115	-4.79749	1.27478	-0.583466	XLOC_002821	BROAD Institute lincRNA (XLOC_002821), lincRNA [TCONS_00006230]
31219	0.003843	0.000115	-4.79742	1.27463	-0.484957	STARD3	Homo sapiens StAR-related lipid transfer (START) domain containing 3 (STARD3), transcript variant 2, mRNA [NM_001165937]
41169	0.003846	0.000115	-4.79681	1.27329	-1.39476	C12orf51	Homo sapiens chromosome 12 open reading frame 51 (C12orf51), mRNA [NM_001109662]
47701	0.003848	0.000115	4.7964	1.2724	0.52515	SMG5	Homo sapiens smg-5 homolog, nonsense mediated mRNA decay factor (C. elegans) (SMG5), mRNA [NM_015327]
23348	0.003851	0.000116	4.79564	1.27073	0.948356	XLOC_001257	BROAD Institute lincRNA (XLOC_001257), lincRNA [TCONS_00000760]
35620	0.003851	0.000116	-4.79558	1.27059	-0.583804	C19orf66	Homo sapiens chromosome 19 open reading frame 66 (C19orf66), mRNA [NM_018381]
10072	0.003853	0.000116	-4.79482	1.26894	-0.670179	SLC22A15	Homo sapiens solute carrier family 22, member 15 (SLC22A15), mRNA [NM_018420]
59715	0.003853	0.000116	4.79476	1.2688	0.847906	UTP11L	Homo sapiens UTP11-like, U3 small nucleolar ribonucleoprotein, (yeast) (UTP11L), mRNA [NM_016037]
46435	0.003853	0.000116	-4.7947	1.26867	-2.01837	ACTA1	Homo sapiens actin, alpha 1, skeletal muscle (ACTA1), mRNA [NM_001100]
38264	0.003855	0.000116	4.79423	1.26765	1.89731	NAMPT	Homo sapiens nicotinamide phosphoribosyltransferase (NAMPT), mRNA [NM_005746]
24858	0.003857	0.000116	-4.79371	1.26649	-0.618263	LOC401357	PREDICTED: Homo sapiens hypothetical LOC401357 (LOC401357), miscRNA [XR_132811]
16520	0.003859	0.000116	4.79334	1.26568	1.05575	HK2	Homo sapiens hexokinase 2 (HK2), mRNA [NM_000189]
6226	0.003859	0.000116	4.79295	1.26483	1.69291	SLC5A1	Homo sapiens solute carrier family 5 (sodium/glucose cotransporter), member 1 (SLC5A1), transcript variant 1, mRNA [NM_000343]
61784	0.003859	0.000116	4.79289	1.26469	0.426105	C19orf12	Homo sapiens chromosome 19 open reading frame 12 (C19orf12), transcript variant 2, mRNA [NM_031448]
6320	0.003861	0.000116	4.79228	1.26335	1.085	FAS	Homo sapiens Fas (TNF receptor superfamily, member 6) (FAS), transcript variant 1, mRNA [NM_000043]
9143	0.003861	0.000117	-4.79194	1.26261	-0.841604	TTBK2	Homo sapiens tau tubulin kinase 2 (TTBK2), mRNA [NM_173500]
19616	0.003861	0.000117	-4.79192	1.26258	-0.44004	RNF26	Homo sapiens ring finger protein 26 (RNF26), mRNA [NM_032015]
9610	0.003869	0.000117	4.79066	1.2598	1.60368	LOC731779	Homo sapiens uncharacterized LOC731779 (LOC731779), non-coding RNA [NR_024441]
23751	0.003869	0.000117	-4.79052	1.25951	-0.510748	CIC	Homo sapiens capicua homolog (Drosophila) (CIC), mRNA [NM_015125]
14588	0.003871	0.000117	4.79007	1.25851	0.891219	CHCHD7	Homo sapiens coiled-coil-helix-coiled-coil-helix domain containing 7 (CHCHD7), transcript variant 1, mRNA [NM_001011667]
1975	0.003876	0.000117	-4.7893	1.25683	-1.13413	MGC21881	Homo sapiens cDNA FLJ45890 fis, clone OCBBF3022576. [AK127789]
55282	0.003877	0.000117	-4.789	1.25616	-0.830016	XLOC_l2_011987	BROAD Institute lincRNA (XLOC_l2_011987), lincRNA [TCONS_l2_00022830]
57493	0.003878	0.000117	4.78863	1.25535	1.40812	SLC26A9	Homo sapiens solute carrier family 26, member 9 (SLC26A9), transcript variant 1, mRNA [NM_052934]
55916	0.003888	0.000118	4.7873	1.25244	0.520709	RRP15	Homo sapiens ribosomal RNA processing 15 homolog (S. cerevisiae) (RRP15), mRNA [NM_016052]
32592	0.003891	0.000118	-4.78662	1.25094	-0.548583	MMP15	Homo sapiens matrix metallopeptidase 15 (membrane-inserted) (MMP15), mRNA [NM_002428]
55017	0.003891	0.000118	4.7865	1.25068	1.5717	HMOX1	Homo sapiens heme oxygenase (decycling) 1 (HMOX1), mRNA [NM_002133]
61745	0.003897	0.000118	4.78546	1.24841	0.500301	PTS	Homo sapiens 6-pyruvoyltetrahydropterin synthase (PTS), mRNA [NM_000317]
46083	0.003897	0.000118	-4.78516	1.24774	-0.664689	MGC12488	Homo sapiens, clone IMAGE:3932794, mRNA. [BC005372]
48141	0.003897	0.000118	4.78508	1.24756	0.749341	NRBF2	Homo sapiens nuclear receptor binding factor 2 (NRBF2), mRNA [NM_030759]
29711	0.003905	0.000119	4.78405	1.24532	0.516869	MAGIX	Homo sapiens MAGI family member, X-linked (MAGIX), transcript variant 2, mRNA [NM_001099680]
40538	0.003906	0.000119	4.78364	1.24442	1.55233	HMOX1	Homo sapiens heme oxygenase (decycling) 1 (HMOX1), mRNA [NM_002133]
4241	0.00391	0.000119	4.78287	1.24272	0.769154	C10orf125	Homo sapiens chromosome 10 open reading frame 125 (C10orf125), transcript variant 2, mRNA [NM_198472]
35405	0.00391	0.000119	4.7828	1.24256	2.56483	SPRR1A	Homo sapiens small proline-rich protein 1A (SPRR1A), transcript variant 2, mRNA [NM_005987]
28491	0.003912	0.000119	-4.78205	1.24093	-0.765101	SCN7A	Homo sapiens sodium channel, voltage-gated, type VII, alpha (SCN7A), mRNA [NM_002976]
27202	0.003912	0.000119	-4.78186	1.2405	-1.1649
37519	0.003912	0.000119	-4.78179	1.24035	-0.396573	ATF7IP	Homo sapiens activating transcription factor 7 interacting protein (ATF7IP), mRNA [NM_018179]
61698	0.003912	0.000119	4.78162	1.23997	0.732701	CEBPZ	Homo sapiens CCAAT/enhancer binding protein (C/EBP), zeta (CEBPZ), mRNA [NM_005760]
26013	0.003914	0.000119	4.78115	1.23895	0.871668	RAD50	Homo sapiens RAD50 homolog (S. cerevisiae) (RAD50), mRNA [NM_005732]
45772	0.003914	0.00012	-4.78093	1.23847	-0.880746	XLOC_l2_014602	BROAD Institute lincRNA (XLOC_l2_014602), lincRNA [TCONS_l2_00028340]
15076	0.003918	0.00012	4.78024	1.23695	0.97466	PAK1IP1	Homo sapiens PAK1 interacting protein 1 (PAK1IP1), mRNA [NM_017906]
12327	0.003918	0.00012	4.78004	1.23652	0.626289
52166	0.003918	0.00012	4.77968	1.23572	0.686217	LTBR	Homo sapiens lymphotoxin beta receptor (TNFR superfamily, member 3) (LTBR), mRNA [NM_002342]
32666	0.003918	0.00012	-4.77951	1.23536	-0.70799	BBS2	Homo sapiens Bardet-Biedl syndrome 2 (BBS2), mRNA [NM_031885]
55352	0.003918	0.00012	4.77937	1.23505	0.612128	CSTF2	Homo sapiens cleavage stimulation factor, 3' pre-RNA, subunit 2, 64kDa (CSTF2), mRNA [NM_001325]
9692	0.003921	0.00012	-4.77886	1.23394	-0.671372	XLOC_011287	BROAD Institute lincRNA (XLOC_011287), lincRNA [TCONS_00023442]
53765	0.003923	0.00012	-4.7782	1.23249	-0.825332	PARD3	Homo sapiens par-3 partitioning defective 3 homolog (C. elegans) (PARD3), transcript variant 9, mRNA [NM_001184792]
33236	0.003923	0.00012	4.77818	1.23243	0.950465	RPP40	Homo sapiens ribonuclease P/MRP 40kDa subunit (RPP40), mRNA [NM_006638]
5560	0.003926	0.00012	4.77748	1.23091	1.04598	FAS	Homo sapiens Fas (TNF receptor superfamily, member 6) (FAS), transcript variant 1, mRNA [NM_000043]
18333	0.003926	0.000121	-4.77712	1.2301	-1.08087	ZFP64	Homo sapiens zinc finger protein 64 homolog (mouse) (ZFP64), transcript variant 1, mRNA [NM_018197]
4300	0.003926	0.000121	-4.77708	1.23003	-0.663123	XLOC_011765	ZFP90_HUMAN (Q8TF47) Zinc finger protein 90 homolog (Zfp-90), partial (13%) [THC2535612]
62148	0.003926	0.000121	-4.77688	1.22958	-0.609912	LAMA4	Homo sapiens laminin, alpha 4 (LAMA4), transcript variant 3, mRNA [NM_001105207]
51146	0.003928	0.000121	-4.77648	1.22872	-0.900003	SPTBN1	Homo sapiens spectrin, beta, non-erythrocytic 1 (SPTBN1), transcript variant 2, mRNA [NM_178313]
50603	0.003928	0.000121	4.77617	1.22803	1.9078	EPPK1	Homo sapiens epiplakin 1 (EPPK1), mRNA [NM_031308]
21684	0.003931	0.000121	-4.77554	1.22664	-0.862857	XLOC_l2_014602	BROAD Institute lincRNA (XLOC_l2_014602), lincRNA [TCONS_l2_00028340]
44072	0.003931	0.000121	4.77548	1.22651	0.866245	MAT2A	Homo sapiens methionine adenosyltransferase II, alpha (MAT2A), mRNA [NM_005911]
35855	0.003936	0.000121	-4.77471	1.22483	-1.382	H19	Homo sapiens H19, imprinted maternally expressed transcript (non-protein coding) (H19), non-coding RNA [NR_002196]
61429	0.003936	0.000121	4.77446	1.22427	0.438612	CENPQ	Homo sapiens centromere protein Q (CENPQ), mRNA [NM_018132]
46870	0.003969	0.000122	-4.77039	1.21534	-0.556402	SRGAP2	Homo sapiens SLIT-ROBO Rho GTPase activating protein 2 (SRGAP2), transcript variant 2, mRNA [NM_001042758]
368	0.003969	0.000122	4.77029	1.21513	0.873687	CCT2	Homo sapiens chaperonin containing TCP1, subunit 2 (beta) (CCT2), transcript variant 1, mRNA [NM_006431]
49807	0.003986	0.000123	4.76821	1.21056	1.14243	CRISPLD2	Homo sapiens cysteine-rich secretory protein LCCL domain containing 2 (CRISPLD2), mRNA [NM_031476]
49037	0.003988	0.000123	4.76778	1.20962	0.606272		AGENCOURT_10615922 NIH_MGC_141 Homo sapiens cDNA clone IMAGE:6744194 5', mRNA sequence [BU963192]
49753	0.003992	0.000123	4.76699	1.20788	0.732227	TOMM5	Homo sapiens translocase of outer mitochondrial membrane 5 homolog (yeast) (TOMM5), nuclear gene encoding mitochondrial protein, transcript variant 3, mRNA [NM_001134484]
9994	0.003992	0.000123	-4.76679	1.20744	-2.01175		1W45_A Chain A, The 2.5 Angstroem Structure Of The K16a Mutant Of Annexin A8, Which Has An Intact N-Terminus. {Homo sapiens} (exp=-1; wgp=0; cg=0), partial (9%) [THC2641895]
8660	0.003992	0.000124	-4.76653	1.20688	-0.446095	PURG	Homo sapiens purine-rich element binding protein G (PURG), transcript variant A, mRNA [NM_013357]
17074	0.003992	0.000124	4.76629	1.20634	1.58387	HMOX1	Homo sapiens heme oxygenase (decycling) 1 (HMOX1), mRNA [NM_002133]
57362	0.003992	0.000124	-4.76622	1.20619	-0.694028		Homo sapiens cDNA FLJ46080 fis, clone TESTI2004971. [AK127966]
10867	0.003998	0.000124	4.76532	1.20422	0.83105	RAD50	Homo sapiens RAD50 homolog (S. cerevisiae) (RAD50), mRNA [NM_005732]
52793	0.003998	0.000124	-4.76494	1.20339	-0.596995	CCDC106	Homo sapiens coiled-coil domain containing 106 (CCDC106), mRNA [NM_013301]
18767	0.003998	0.000124	4.76466	1.20278	0.919596	NOC3L	Homo sapiens nucleolar complex associated 3 homolog (S. cerevisiae) (NOC3L), mRNA [NM_022451]
14389	0.003998	0.000124	4.76456	1.20254	1.00165	RBM19	Homo sapiens RNA binding motif protein 19 (RBM19), transcript variant 2, mRNA [NM_016196]
52203	0.003998	0.000124	4.76452	1.20247	0.444524	SMEK1	Homo sapiens SMEK homolog 1, suppressor of mek1 (Dictyostelium) (SMEK1), mRNA [NM_032560]
53087	0.004	0.000124	4.76386	1.20102	0.759503	SKIV2L2	Homo sapiens superkiller viralicidic activity 2-like 2 (S. cerevisiae) (SKIV2L2), mRNA [NM_015360]
47431	0.004	0.000124	4.76362	1.20049	0.599115	IMMT	Homo sapiens inner membrane protein, mitochondrial (IMMT), nuclear gene encoding mitochondrial protein, transcript variant 1, mRNA [NM_006839]
49099	0.004	0.000124	4.76337	1.19995	0.965205	TUBB6	Homo sapiens tubulin, beta 6 class V (TUBB6), mRNA [NM_032525]
20025	0.004	0.000124	-4.76333	1.19986	-2.01911	ACTA1	Homo sapiens actin, alpha 1, skeletal muscle (ACTA1), mRNA [NM_001100]
37819	0.004002	0.000125	4.76297	1.19907	1.39292	PTGS2	Homo sapiens prostaglandin-endoperoxide synthase 2 (prostaglandin G/H synthase and cyclooxygenase) (PTGS2), mRNA [NM_000963]
6483	0.004006	0.000125	4.76227	1.19752	0.897112	CKS2	Homo sapiens CDC28 protein kinase regulatory subunit 2 (CKS2), mRNA [NM_001827]
53665	0.004009	0.000125	-4.76176	1.19642	-1.00811	TNFRSF25	Homo sapiens tumor necrosis factor receptor superfamily, member 25 (TNFRSF25), transcript variant 1, mRNA [NM_148965]
45464	0.004009	0.000125	4.76135	1.19551	1.04078	HSD17B1	Homo sapiens hydroxysteroid (17-beta) dehydrogenase 1 (HSD17B1), mRNA [NM_000413]
25243	0.004009	0.000125	-4.76116	1.19509	-0.957574	CENPC1	Homo sapiens centromere protein C 1 (CENPC1), mRNA [NM_001812]
12141	0.004009	0.000125	-4.76056	1.19378	-0.701309
24085	0.004009	0.000125	4.76016	1.19291	0.485426	GPN2	Homo sapiens GPN-loop GTPase 2 (GPN2), mRNA [NM_018066]
19244	0.004009	0.000125	-4.76012	1.19281	-0.670585
53185	0.004009	0.000125	-4.76004	1.19264	-0.672236	LOC100653296	PREDICTED: Homo sapiens hypothetical LOC100653296 (LOC100653296), miscRNA [XR_132982]
4874	0.004009	0.000125	-4.76	1.19255	-0.803122	HP07349	PREDICTED: Homo sapiens hypothetical protein LOC100652853 (LOC100652853), mRNA [XM_003403534]
58954	0.004009	0.000125	-4.75999	1.19252	-1.14764	SRGAP2P2	Homo sapiens SLIT-ROBO Rho GTPase activating protein 2 pseudogene 2 (SRGAP2P2), non-coding RNA [NR_034178]
27583	0.004009	0.000126	-4.75933	1.19108	-1.22956	XLOC_002997
45402	0.004009	0.000126	-4.75895	1.19024	-0.840897	LOC100130890	Homo sapiens uncharacterized protein LOC100130890 (LOC100130890), mRNA [NM_001195131]
23148	0.004009	0.000126	4.75886	1.19004	1.5252	ICAM1	Homo sapiens intercellular adhesion molecule 1 (ICAM1), mRNA [NM_000201]
51932	0.004009	0.000126	-4.75882	1.18996	-0.407206	PLCG1	Homo sapiens phospholipase C, gamma 1 (PLCG1), transcript variant 1, mRNA [NM_002660]
4900	0.004009	0.000126	-4.75863	1.18954	-1.38048	GOLGA6L10	Homo sapiens golgin A6 family-like 10 (GOLGA6L10), mRNA [NM_001164465]
34780	0.004009	0.000126	-4.75858	1.18944	-0.739615	RPL23AP32	Homo sapiens ribosomal protein L23a pseudogene 32 (RPL23AP32), non-coding RNA [NR_002229]
37627	0.004017	0.000126	-4.75753	1.18711	-0.799032	LOC100506740	PREDICTED: Homo sapiens hypothetical LOC100506740 (LOC100506740), miscRNA [XR_108607]
51356	0.004022	0.000126	-4.75677	1.18545	-1.08387	XLOC_013853	AV760348 MDS Homo sapiens cDNA clone MDSELC09 5', mRNA sequence [AV760348]
19147	0.004031	0.000127	4.75522	1.18205	0.917926	AVEN	Homo sapiens apoptosis, caspase activation inhibitor (AVEN), mRNA [NM_020371]
19960	0.004031	0.000127	4.7552	1.18201	0.550375	SLC5A6	Homo sapiens solute carrier family 5 (sodium-dependent vitamin transporter), member 6 (SLC5A6), transcript variant 1, mRNA [NM_021095]
58085	0.004031	0.000127	4.75512	1.18184	0.518429	FAM58BP	Homo sapiens family with sequence similarity 58, member B, pseudogene (FAM58BP), mRNA [NM_001105517]
62593	0.004036	0.000127	4.7542	1.17983	0.956915	FAS	Homo sapiens Fas (TNF receptor superfamily, member 6) (FAS), transcript variant 1, mRNA [NM_000043]
17941	0.004036	0.000127	4.75413	1.17967	0.45587	HBXIP	Homo sapiens hepatitis B virus x interacting protein (HBXIP), mRNA [NM_006402]
3995	0.004041	0.000127	4.7534	1.17807	0.49719	PSMD7	Homo sapiens proteasome (prosome, macropain) 26S subunit, non-ATPase, 7 (PSMD7), mRNA [NM_002811]
2078	0.004043	0.000127	-4.75277	1.17669	-1.05606	NOXA1	Homo sapiens NADPH oxidase activator 1 (NOXA1), mRNA [NM_006647]
32300	0.004043	0.000127	-4.75276	1.17665	-0.479872	LIMS3L	Homo sapiens LIM and senescent cell antigen-like domains 3-like (LIMS3L), transcript variant 1, mRNA [NM_001205288]
47361	0.004051	0.000128	4.7516	1.17412	0.64692	ZWILCH	Homo sapiens Zwilch, kinetochore associated, homolog (Drosophila) (ZWILCH), transcript variant 1, mRNA [NM_017975]
5037	0.004051	0.000128	-4.75143	1.17373	-0.650332	MICAL3	Homo sapiens microtubule associated monoxygenase, calponin and LIM domain containing 3 (MICAL3), transcript variant 3, mRNA [NM_001122731]
35717	0.004062	0.000128	4.75002	1.17063	0.721131	SKIV2L2	Homo sapiens superkiller viralicidic activity 2-like 2 (S. cerevisiae) (SKIV2L2), mRNA [NM_015360]
24282	0.004076	0.000129	4.74833	1.16693	1.06201	FAAH2	Homo sapiens fatty acid amide hydrolase 2 (FAAH2), mRNA [NM_174912]
715	0.004078	0.000129	-4.74769	1.16552	-0.443879	CHD9	Homo sapiens chromodomain helicase DNA binding protein 9 (CHD9), mRNA [NM_025134]
38602	0.004078	0.000129	4.74765	1.16544	1.56542	HMOX1	Homo sapiens heme oxygenase (decycling) 1 (HMOX1), mRNA [NM_002133]
24289	0.004082	0.000129	-4.74684	1.16365	-0.768331	GPER	Homo sapiens G protein-coupled estrogen receptor 1 (GPER), transcript variant 3, mRNA [NM_001039966]
45636	0.004082	0.000129	4.7467	1.16335	0.866037	CCT2	Homo sapiens chaperonin containing TCP1, subunit 2 (beta) (CCT2), transcript variant 1, mRNA [NM_006431]
8245	0.004082	0.000129	-4.74654	1.163	-0.522233	LOC100190939	Homo sapiens uncharacterized LOC100190939 (LOC100190939), non-coding RNA [NR_024458]
58338	0.004082	0.000129	4.74631	1.16249	0.688046	CCDC59	Homo sapiens coiled-coil domain containing 59 (CCDC59), transcript variant 1, mRNA [NM_014167]
51706	0.004082	0.000129	4.74613	1.16211	0.874719	WDR77	Homo sapiens WD repeat domain 77 (WDR77), mRNA [NM_024102]
53718	0.004083	0.00013	-4.74585	1.16149	-0.50941	ATM	Homo sapiens ataxia telangiectasia mutated (ATM), mRNA [NM_000051]
42434	0.004084	0.00013	4.74553	1.16079	0.548225	SEC23IP	Homo sapiens SEC23 interacting protein (SEC23IP), transcript variant 1, mRNA [NM_007190]
[truncated: 60,977 more rows]
