# Supplementary material for: Integrated Bioinformatics and Validation Reveal IL1B and Its Related Molecules as Potential Biomarkers in Chronic Spontaneous Urticaria
Source: Front Immunol. 2022 Mar 18;13:850993. doi: 10.3389/fimmu.2022.850993 (PMC8975268; doi:10.3389/fimmu.2022.850993)
Supplement: Supplementary Table S6 — PPI topology table [file Table_6.xls]

## Sheet: Sheet1
#node1	node2	node1_string_id	node2_string_id	neighborhood_on_chromosome	gene_fusion	phylogenetic_cooccurrence	homology	coexpression	experimentally_determined_interaction	database_annotated	automated_textmining	combined_score
BIRC3	IRF1	9606.ENSP00000263464	9606.ENSP00000245414	0	0	0	0	0.181	0.305	0	0.641	0.777
BIRC3	CD14	9606.ENSP00000263464	9606.ENSP00000304236	0	0	0	0	0.063	0	0.900	0.048	0.903
BIRC3	TNF	9606.ENSP00000263464	9606.ENSP00000398698	0	0	0	0	0.172	0.328	0.900	0.759	0.984
CD14	IL1B	9606.ENSP00000304236	9606.ENSP00000263341	0	0	0	0	0.257	0	0	0.405	0.539
CD14	PECAM1	9606.ENSP00000304236	9606.ENSP00000457421	0	0	0	0	0.154	0	0	0.384	0.456
CD14	TNF	9606.ENSP00000304236	9606.ENSP00000398698	0	0	0	0	0.119	0	0	0.572	0.607
GBP1	IRF1	9606.ENSP00000359504	9606.ENSP00000245414	0	0	0	0	0.422	0	0.900	0.587	0.974
GBP1	IL1B	9606.ENSP00000359504	9606.ENSP00000263341	0	0	0	0	0.172	0	0	0.400	0.482
GBP1	IFI16	9606.ENSP00000359504	9606.ENSP00000357113	0	0	0	0	0.330	0	0	0.440	0.608
GBP1	TNF	9606.ENSP00000359504	9606.ENSP00000398698	0	0	0	0	0.113	0	0	0.353	0.402
GZMB	IRF1	9606.ENSP00000216341	9606.ENSP00000245414	0	0	0	0	0.105	0	0	0.397	0.437
GZMB	TNF	9606.ENSP00000216341	9606.ENSP00000398698	0	0	0	0	0.140	0	0	0.702	0.732
GZMB	PRDM1	9606.ENSP00000216341	9606.ENSP00000358092	0	0	0	0	0.088	0	0	0.724	0.737
HMGB1	PANX1	9606.ENSP00000345347	9606.ENSP00000227638	0	0	0	0	0	0	0	0.429	0.429
HMGB1	IRF1	9606.ENSP00000345347	9606.ENSP00000245414	0	0	0	0	0	0	0.900	0.244	0.921
HMGB1	IL1B	9606.ENSP00000345347	9606.ENSP00000263341	0	0	0	0	0	0.379	0	0.668	0.785
HMGB1	P2RX7	9606.ENSP00000345347	9606.ENSP00000330696	0	0	0	0	0	0	0	0.515	0.515
HMGB1	TNF	9606.ENSP00000345347	9606.ENSP00000398698	0	0	0	0	0	0	0	0.678	0.678
IFI16	IRF1	9606.ENSP00000357113	9606.ENSP00000245414	0	0	0	0	0.072	0	0	0.440	0.458
IFI16	IL1B	9606.ENSP00000357113	9606.ENSP00000263341	0	0	0	0	0.118	0	0	0.367	0.418
IL1B	PANX1	9606.ENSP00000263341	9606.ENSP00000227638	0	0	0	0	0	0	0	0.444	0.444
IL1B	IRF1	9606.ENSP00000263341	9606.ENSP00000245414	0	0	0	0	0.205	0	0	0.716	0.765
IL1B	IL36G	9606.ENSP00000263341	9606.ENSP00000259205	0	0	0	0	0.114	0	0	0.654	0.680
IL1B	PECAM1	9606.ENSP00000263341	9606.ENSP00000457421	0	0	0	0	0.088	0	0	0.510	0.534
IL1B	P2RX7	9606.ENSP00000263341	9606.ENSP00000330696	0	0	0	0	0	0	0	0.658	0.658
IL1B	TNF	9606.ENSP00000263341	9606.ENSP00000398698	0	0	0	0	0.441	0	0	0.981	0.989
IL36G	TNF	9606.ENSP00000259205	9606.ENSP00000398698	0	0	0	0	0.097	0	0	0.686	0.704
IRF1	PRDM1	9606.ENSP00000245414	9606.ENSP00000358092	0	0	0	0	0.088	0.379	0	0.355	0.602
IRF1	TNF	9606.ENSP00000245414	9606.ENSP00000398698	0	0	0	0	0.175	0	0	0.775	0.807
P2RX7	PANX1	9606.ENSP00000330696	9606.ENSP00000227638	0	0	0	0	0	0.379	0.900	0.890	0.992
P2RX7	TNF	9606.ENSP00000330696	9606.ENSP00000398698	0	0	0	0	0	0	0	0.506	0.506
PECAM1	TNF	9606.ENSP00000457421	9606.ENSP00000398698	0	0	0	0	0.076	0	0	0.797	0.805
PRDM1	TNF	9606.ENSP00000358092	9606.ENSP00000398698	0	0	0	0	0.102	0	0	0.413	0.450
SERPINB1	TNF	9606.ENSP00000370115	9606.ENSP00000398698	0	0	0	0	0.069	0	0	0.440	0.456
